# Supplementary material for: Mucosal Metabolomic Signatures in Chronic Colitis: Novel Insights into the Pathophysiology of Inflammatory Bowel Disease
Source: Metabolites. 2023 Jul 23;13(7):873. doi: 10.3390/metabo13070873 (PMC10386370; doi:10.3390/metabo13070873)
Supplement: Supplementary file 1 [file metabolites-13-00873-s001.zip]

Archive with 3 entries (3 files):
- Data S1.xlsx
- Data S2.xlsx
- Metabolites Journal Supp.pptx
