# Supplementary material for: Mucosal Metabolomic Signatures in Chronic Colitis: Novel Insights into the Pathophysiology of Inflammatory Bowel Disease
Source: Metabolites. 2023 Jul 23;13(7):873. doi: 10.3390/metabo13070873 (PMC10386370; doi:10.3390/metabo13070873)
Supplement: Supplementary file 1 [file metabolites-13-00873-s001.zip › Data S1.xlsx]

## Sheet: Composition_Summary_Phylum
# Constructed from biom file
#OTU ID	1	2	3	4	5	6	7	8	9	10	11	12	13	14	15	16	17	18	20	21	22	23	24
None;Other	0	0.000247954	0	0	0.00132861	0	0.00134304	0	0	0	0.000371632	0	0.000415563	0	0	0.000256064	0.000763453	0	0	0	0	0.000600285	0
k__Bacteria;p__Actinobacteria	0.00385039	0.00555831	0.00513948	0.00630055	0.005093	0.00420255	0.00303527	0.00643848	0.00269163	0.00303386	0.00291112	0.00224072	0.00483092	0.00359308	0.00634501	0.00547046	0.00810245	0.00690353	0.00835261	0.00390801	0.01823	0.00790375	0.00286833
k__Bacteria;p__Bacteroidetes	0.0771077	0.0784569	0.0648894	0.178432	0.119624	0.189379	0.153912	0.13419	0.0685468	0.14435	0.195726	0.146636	0.27183	0.116825	0.212838	0.160855	0.191011	0.20682	0.166698	0.12858	0.226436	0.238213	0.158508
k__Bacteria;p__Firmicutes	0.914066	0.907761	0.922276	0.808143	0.868591	0.800012	0.834296	0.84943	0.924844	0.84665	0.79554	0.845129	0.638175	0.809018	0.68701	0.744215	0.7223	0.709091	0.748551	0.826172	0.608534	0.602536	0.765843
k__Bacteria;p__Proteobacteria	0.00342534	0.00772791	0.00659612	0.0064151	0.00492078	0.00531931	0.00644659	0.0099422	0.00391782	0.0051754	0.00473831	0.00599465	0.009506	0.00583876	0.00717457	0.00321244	0.00214259	0.00659209	0.00440756	0.015248	0.0185405	0.0123309	0.0114733
k__Bacteria;p__Saccharibacteria	0.00040004	0.000247954	0.000549677	0.000343666	0.00044287	0	0.000295469	0	0	0	0	0	0	0.000598847	0.000672616	0.000535407	0	0.000337391	0	0.000655101	0.000536178	0	0.000375295
k__Bacteria;p__Tenericutes	0.00115012	0	0.000549677	0.000366577	0	0.00108737	0.00067152	0	0	0.000790332	0.000712295	0	0.0019999	0.000274472	0	0.000465571	0	0	0	0.00275594	0	0.0054776	0
k__Bacteria;p__Verrucomicrobia	0	0	0	0	0	0	0	0	0	0	0	0	0.0732429	0.0638521	0.0859603	0.08499	0.0756803	0.0702551	0.0719902	0.02268	0.127723	0.132938	0.0609318
Key:
Samples 1-12 Control
Samples 13-24 Chronic DSS

## Sheet: Composition_Summary_Class
# Constructed from biom file
#OTU ID	1	2	3	4	5	6	7	8	9	10	11	12	13	14	15	16	17	18	20	21	22	23	24
None;Other;Other	0	0.000247954	0	0	0.00132861	0	0.00134304	0	0	0	0.000371632	0	0.000415563	0	0	0.000256064	0.000763453	0	0	0	0	0.000600285	0
k__Bacteria;p__Actinobacteria;c__Actinobacteria	0	0	0	0	0	0	0	0	0	0	0	0	0	0	0	0	0	0	0	0	0.00713963	0.00377679	0
k__Bacteria;p__Actinobacteria;c__Coriobacteriia	0.00385039	0.00555831	0.00513948	0.00630055	0.005093	0.00420255	0.00303527	0.00643848	0.00269163	0.00303386	0.00291112	0.00224072	0.00483092	0.00359308	0.00634501	0.00547046	0.00810245	0.00690353	0.00835261	0.00390801	0.0110904	0.00412696	0.00286833
k__Bacteria;p__Bacteroidetes;c__Bacteroidia	0.0771077	0.0784569	0.0648894	0.178432	0.119624	0.189379	0.153912	0.13419	0.0685468	0.14435	0.195726	0.146636	0.27183	0.116825	0.212838	0.160855	0.191011	0.20682	0.166698	0.12858	0.226436	0.238213	0.158508
k__Bacteria;p__Firmicutes;c__Bacilli	0	0.00466981	0.0142916	0.00339084	0.0770101	0.00094043	0.0145585	0.00784596	0.0804498	0.0105293	0	0.00296822	0.0270895	0.0195374	0.0110533	0.0104753	0.0267701	0.0140406	0.0580601	0.00399837	0.0329044	0.0161327	0.0180946
k__Bacteria;p__Firmicutes;c__Clostridia	0.910891	0.901996	0.906582	0.803102	0.788284	0.795486	0.809799	0.802114	0.843497	0.834158	0.794333	0.841695	0.480624	0.685406	0.576073	0.587108	0.640094	0.541823	0.584846	0.759058	0.503048	0.432731	0.728662
k__Bacteria;p__Firmicutes;c__Erysipelotrichia	0.00317532	0.00109513	0.00140168	0.0016496	0.00329692	0.00358539	0.00993849	0.0394693	0.00089721	0.00196308	0.0012078	0.000465604	0.130461	0.104075	0.0998834	0.146632	0.0554365	0.153227	0.105645	0.0631156	0.0725816	0.153673	0.0190864
k__Bacteria;p__Proteobacteria;c__Alphaproteobacteria	0	0	0	0	0	0	0	0	0	0	0	0	0	0.00421688	0	0	0	0	0	0	0	0	0
k__Bacteria;p__Proteobacteria;c__Betaproteobacteria	0.000475048	0	0	0.000320755	0	0.000323273	0.000402912	0.000509089	0	0	0.000402601	0	0.00916835	0.00162188	0.0061208	0.00321244	0.00172393	0.00617684	0.00405387	0.000587332	0.0145897	0.00720342	0.000562942
k__Bacteria;p__Proteobacteria;c__Deltaproteobacteria	0.0029503	0.00772791	0.00659612	0.00609435	0.00492078	0.00499603	0.00604368	0.00943311	0.00391782	0.0051754	0.00433571	0.00599465	0	0	0	0	0	0	0	0.0146607	0.00349927	0.00470223	0.0109104
k__Bacteria;p__Proteobacteria;c__Gammaproteobacteria	0	0	0	0	0	0	0	0	0	0	0	0	0.000337645	0	0.00105376	0	0.000418668	0.00041525	0.000353693	0	0.000451518	0.000425202	0
k__Bacteria;p__Saccharibacteria;c__NA	0.00040004	0.000247954	0.000549677	0.000343666	0.00044287	0	0.000295469	0	0	0	0	0	0	0.000598847	0.000672616	0.000535407	0	0.000337391	0	0.000655101	0.000536178	0	0.000375295
k__Bacteria;p__Tenericutes;c__Mollicutes	0.00115012	0	0.000549677	0.000366577	0	0.00108737	0.00067152	0	0	0.000790332	0.000712295	0	0.0019999	0.000274472	0	0.000465571	0	0	0	0.00275594	0	0.0054776	0
k__Bacteria;p__Verrucomicrobia;c__Verrucomicrobiae	0	0	0	0	0	0	0	0	0	0	0	0	0.0732429	0.0638521	0.0859603	0.08499	0.0756803	0.0702551	0.0719902	0.02268	0.127723	0.132938	0.0609318

## Sheet: Composition_Summary_Order
# Constructed from biom file
#OTU ID	1	2	3	4	5	6	7	8	9	10	11	12	13	14	15	16	17	18	20	21	22	23	24
None;Other;Other;Other	0	0.000247954	0	0	0.00132861	0	0.00134304	0	0	0	0.000371632	0	0.000415563	0	0	0.000256064	0.000763453	0	0	0	0	0.000600285	0
k__Bacteria;p__Actinobacteria;c__Actinobacteria;o__Bifidobacteriales	0	0	0	0	0	0	0	0	0	0	0	0	0	0	0	0	0	0	0	0	0.00713963	0.00377679	0
k__Bacteria;p__Actinobacteria;c__Coriobacteriia;o__Coriobacteriales	0.00385039	0.00555831	0.00513948	0.00630055	0.005093	0.00420255	0.00303527	0.00643848	0.00269163	0.00303386	0.00291112	0.00224072	0.00483092	0.00359308	0.00634501	0.00547046	0.00810245	0.00690353	0.00835261	0.00390801	0.0110904	0.00412696	0.00286833
k__Bacteria;p__Bacteroidetes;c__Bacteroidia;o__Bacteroidales	0.0771077	0.0784569	0.0648894	0.178432	0.119624	0.189379	0.153912	0.13419	0.0685468	0.14435	0.195726	0.146636	0.27183	0.116825	0.212838	0.160855	0.191011	0.20682	0.166698	0.12858	0.226436	0.238213	0.158508
k__Bacteria;p__Firmicutes;c__Bacilli;o__Lactobacillales	0	0.00466981	0.0142916	0.00339084	0.0770101	0.00094043	0.0145585	0.00784596	0.0804498	0.0105293	0	0.00296822	0.0270895	0.0195374	0.0110533	0.0104753	0.0267701	0.0140406	0.0580601	0.00399837	0.0329044	0.0161327	0.0180946
k__Bacteria;p__Firmicutes;c__Clostridia;o__Clostridiales	0.910891	0.901996	0.906582	0.803102	0.788284	0.795486	0.809799	0.802114	0.843497	0.834158	0.794333	0.841695	0.480624	0.685406	0.576073	0.587108	0.640094	0.541823	0.584846	0.759058	0.503048	0.432731	0.728662
k__Bacteria;p__Firmicutes;c__Erysipelotrichia;o__Erysipelotrichales	0.00317532	0.00109513	0.00140168	0.0016496	0.00329692	0.00358539	0.00993849	0.0394693	0.00089721	0.00196308	0.0012078	0.000465604	0.130461	0.104075	0.0998834	0.146632	0.0554365	0.153227	0.105645	0.0631156	0.0725816	0.153673	0.0190864
k__Bacteria;p__Proteobacteria;c__Alphaproteobacteria;o__Rhodospirillales	0	0	0	0	0	0	0	0	0	0	0	0	0	0.00421688	0	0	0	0	0	0	0	0	0
k__Bacteria;p__Proteobacteria;c__Betaproteobacteria;o__Burkholderiales	0.000475048	0	0	0.000320755	0	0.000323273	0.000402912	0.000509089	0	0	0.000402601	0	0.00916835	0.00162188	0.0061208	0.00321244	0.00172393	0.00617684	0.00405387	0.000587332	0.0145897	0.00720342	0.000562942
k__Bacteria;p__Proteobacteria;c__Deltaproteobacteria;o__Desulfovibrionales	0.0029503	0.00772791	0.00659612	0.00609435	0.00492078	0.00499603	0.00604368	0.00943311	0.00391782	0.0051754	0.00433571	0.00599465	0	0	0	0	0	0	0	0.0146607	0.00349927	0.00470223	0.0109104
k__Bacteria;p__Proteobacteria;c__Gammaproteobacteria;o__Pseudomonadales	0	0	0	0	0	0	0	0	0	0	0	0	0.000337645	0	0.00105376	0	0.000418668	0.00041525	0.000353693	0	0.000451518	0.000425202	0
k__Bacteria;p__Saccharibacteria;c__NA;o__NA	0.00040004	0.000247954	0.000549677	0.000343666	0.00044287	0	0.000295469	0	0	0	0	0	0	0.000598847	0.000672616	0.000535407	0	0.000337391	0	0.000655101	0.000536178	0	0.000375295
k__Bacteria;p__Tenericutes;c__Mollicutes;o__NA	0.00115012	0	0.000549677	0.000366577	0	0.00108737	0.00067152	0	0	0.000790332	0.000712295	0	0.0019999	0.000274472	0	0.000465571	0	0	0	0.00275594	0	0.0054776	0
k__Bacteria;p__Verrucomicrobia;c__Verrucomicrobiae;o__Verrucomicrobiales	0	0	0	0	0	0	0	0	0	0	0	0	0.0732429	0.0638521	0.0859603	0.08499	0.0756803	0.0702551	0.0719902	0.02268	0.127723	0.132938	0.0609318

## Sheet: Composition_Summary_Family
# Constructed from biom file
#OTU ID	1	2	3	4	5	6	7	8	9	10	11	12	13	14	15	16	17	18	20	21	22	23	24
None;Other;Other;Other;Other	0	0.000247954	0	0	0.00132861	0	0.00134304	0	0	0	0.000371632	0	0.000415563	0	0	0.000256064	0.000763453	0	0	0	0	0.000600285	0
k__Bacteria;p__Actinobacteria;c__Actinobacteria;o__Bifidobacteriales;f__Bifidobacteriaceae	0	0	0	0	0	0	0	0	0	0	0	0	0	0	0	0	0	0	0	0	0.00713963	0.00377679	0
k__Bacteria;p__Actinobacteria;c__Coriobacteriia;o__Coriobacteriales;f__Coriobacteriaceae	0.00385039	0.00555831	0.00513948	0.00630055	0.005093	0.00420255	0.00303527	0.00643848	0.00269163	0.00303386	0.00291112	0.00224072	0.00483092	0.00359308	0.00634501	0.00547046	0.00810245	0.00690353	0.00835261	0.00390801	0.0110904	0.00412696	0.00286833
k__Bacteria;p__Bacteroidetes;c__Bacteroidia;o__Bacteroidales;f__NA	0.0491299	0.059819	0.0312217	0.14922	0.0818325	0.134481	0.111875	0.105112	0.0685468	0.14435	0.195726	0.146636	0.261103	0.107817	0.200462	0.150333	0.191011	0.20682	0.166698	0.119906	0.215233	0.22133	0.148912
k__Bacteria;p__Bacteroidetes;c__Bacteroidia;o__Bacteroidales;f__Prevotellaceae	0	0	0	0	0.0377916	0.0548976	0.0420371	0.029078	0	0	0	0	0	0	0	0	0	0	0	0	0	0	0
k__Bacteria;p__Bacteroidetes;c__Bacteroidia;o__Bacteroidales;f__Rikenellaceae	0.0279778	0.0186379	0.0336677	0.0292116	0	0	0	0	0	0	0	0	0.0107267	0.00900766	0.0123761	0.0105219	0	0	0	0.00867444	0.0112033	0.016883	0.00959683
k__Bacteria;p__Firmicutes;c__Bacilli;o__Lactobacillales;f__Enterococcaceae	0	0	0.000384774	0	0	0	0	0	0	0	0	0	0	0	0	0	0	0	0	0	0	0	0
k__Bacteria;p__Firmicutes;c__Bacilli;o__Lactobacillales;f__Lactobacillaceae	0	0.00466981	0.0139068	0.00339084	0.0770101	0.00094043	0.0145585	0.00784596	0.0804498	0.0105293	0	0.00296822	0.0257129	0.0184395	0.0102686	0.00917175	0.0267701	0.0140406	0.0580601	0.00399837	0.0329044	0.0161327	0.0180946
k__Bacteria;p__Firmicutes;c__Bacilli;o__Lactobacillales;f__Streptococcaceae	0	0	0	0	0	0	0	0	0	0	0	0	0.00137655	0.00109789	0.000784718	0.0013036	0	0	0	0	0	0	0
k__Bacteria;p__Firmicutes;c__Clostridia;o__Clostridiales;f__Christensenellaceae	0	0.000475246	0	0	0	0	0	0	0	0	0	0	0	0	0	0	0	0	0	0.000632511	0	0	0
k__Bacteria;p__Firmicutes;c__Clostridia;o__Clostridiales;f__Clostridiaceae	0.000375038	0	0	0	0.000541285	0.000999207	0.00241747	0.00455185	0	0.000458903	0.00142459	0	0.0131681	0.0115777	0.0217479	0.0230458	0.00256126	0.00485324	0.00272072	0.0208277	0.00237047	0.0138316	0.00289513
k__Bacteria;p__Firmicutes;c__Clostridia;o__Clostridiales;f__Family XIII	0.00170017	0.0012811	0.00208877	0.00137466	0.00174688	0.00170453	0.00177281	0.00221603	0.00191405	0.00178462	0.0019201	0.00200792	0.00166225	0.00112284	0.00441684	0.000931142	0.0103928	0.00176481	0.00696504	0.001762	0.00657523	0.00157575	0.000643363
k__Bacteria;p__Firmicutes;c__Clostridia;o__Clostridiales;f__Lachnospiraceae	0.709621	0.702703	0.695616	0.612253	0.614064	0.572046	0.619624	0.609289	0.6593	0.623623	0.608238	0.624054	0.297595	0.524116	0.393592	0.393477	0.479079	0.423581	0.428023	0.497741	0.394063	0.277882	0.539004
k__Bacteria;p__Firmicutes;c__Clostridia;o__Clostridiales;f__NA	0.0211771	0.0204356	0.0248729	0.00941645	0.015279	0.0130485	0.0163582	0.00901387	0.0209947	0.026081	0.0157944	0.0387033	0.00729832	0.00713626	0.00843012	0.00751897	0.00637852	0.00280294	0.00489729	0.0193594	0.00344283	0.0046272	0.00932876
k__Bacteria;p__Firmicutes;c__Clostridia;o__Clostridiales;f__Peptococcaceae	0.000775078	0.000826515	0.000577161	0.000733155	0.00113178	0.00188086	0.00131618	0.00143743	0.00119628	0.00127473	0.00133168	0.000436503	0	0.000998079	0.00112103	0.00160622	0.00128063	0.00124575	0.00108829	0.00192012	0.00237047	0.000625297	0.00359211
k__Bacteria;p__Firmicutes;c__Clostridia;o__Clostridiales;f__Peptostreptococcaceae	0	0	0	0	0	0	0	0.00101818	0	0	0	0	0.0339723	0.0309404	0.0288328	0.0473486	0.0108854	0.0209701	0.00900558	0.0163097	0.00953832	0.0387434	0.00640682
k__Bacteria;p__Firmicutes;c__Clostridia;o__Clostridiales;f__Ruminococcaceae	0.177243	0.176275	0.183427	0.179325	0.155521	0.205807	0.16831	0.174587	0.160092	0.180935	0.165624	0.176493	0.126928	0.109514	0.117932	0.11318	0.129516	0.0866056	0.132145	0.200506	0.0846879	0.0954453	0.166792
k__Bacteria;p__Firmicutes;c__Erysipelotrichia;o__Erysipelotrichales;f__Erysipelotrichaceae	0.00317532	0.00109513	0.00140168	0.0016496	0.00329692	0.00358539	0.00993849	0.0394693	0.00089721	0.00196308	0.0012078	0.000465604	0.130461	0.104075	0.0998834	0.146632	0.0554365	0.153227	0.105645	0.0631156	0.0725816	0.153673	0.0190864
k__Bacteria;p__Proteobacteria;c__Alphaproteobacteria;o__Rhodospirillales;f__Rhodospirillaceae	0	0	0	0	0	0	0	0	0	0	0	0	0	0.00421688	0	0	0	0	0	0	0	0	0
k__Bacteria;p__Proteobacteria;c__Betaproteobacteria;o__Burkholderiales;f__Alcaligenaceae	0.000475048	0	0	0.000320755	0	0.000323273	0.000402912	0.000509089	0	0	0.000402601	0	0.00916835	0.00162188	0.0061208	0.00321244	0.00172393	0.00617684	0.00405387	0.000587332	0.0145897	0.00720342	0.000562942
k__Bacteria;p__Proteobacteria;c__Deltaproteobacteria;o__Desulfovibrionales;f__Desulfovibrionaceae	0.0029503	0.00772791	0.00659612	0.00609435	0.00492078	0.00499603	0.00604368	0.00943311	0.00391782	0.0051754	0.00433571	0.00599465	0	0	0	0	0	0	0	0.0146607	0.00349927	0.00470223	0.0109104
k__Bacteria;p__Proteobacteria;c__Gammaproteobacteria;o__Pseudomonadales;f__Moraxellaceae	0	0	0	0	0	0	0	0	0	0	0	0	0.000337645	0	0.00105376	0	0.000418668	0.00041525	0.000353693	0	0.000451518	0.000425202	0
k__Bacteria;p__Saccharibacteria;c__NA;o__NA;f__NA	0.00040004	0.000247954	0.000549677	0.000343666	0.00044287	0	0.000295469	0	0	0	0	0	0	0.000598847	0.000672616	0.000535407	0	0.000337391	0	0.000655101	0.000536178	0	0.000375295
k__Bacteria;p__Tenericutes;c__Mollicutes;o__NA;f__NA	0.00115012	0	0.000549677	0.000366577	0	0.00108737	0.00067152	0	0	0.000790332	0.000712295	0	0.0019999	0.000274472	0	0.000465571	0	0	0	0.00275594	0	0.0054776	0
k__Bacteria;p__Verrucomicrobia;c__Verrucomicrobiae;o__Verrucomicrobiales;f__Verrucomicrobiaceae	0	0	0	0	0	0	0	0	0	0	0	0	0.0732429	0.0638521	0.0859603	0.08499	0.0756803	0.0702551	0.0719902	0.02268	0.127723	0.132938	0.0609318

## Sheet: Composition_Summary_Genus
# Constructed from biom file
#OTU ID	1	2	3	4	5	6	7	8	9	10	11	12	13	14	15	16	17	18	20	21	22	23	24
None;Other;Other;Other;Other;Other	0	0.000247954	0	0	0.00132861	0	0.00134304	0	0	0	0.000371632	0	0.000415563	0	0	0.000256064	0.000763453	0	0	0	0	0.000600285	0
k__Bacteria;p__Actinobacteria;c__Actinobacteria;o__Bifidobacteriales;f__Bifidobacteriaceae;g__Bifidobacterium	0	0	0	0	0	0	0	0	0	0	0	0	0	0	0	0	0	0	0	0	0.00713963	0.00377679	0
k__Bacteria;p__Actinobacteria;c__Coriobacteriia;o__Coriobacteriales;f__Coriobacteriaceae;g__Adlercreutzia-Asaccharobacter	0	0	0.000467226	0	0	0	0	0	0	0	0	0	0	0	0	0	0	0	0	0	0	0	0
k__Bacteria;p__Actinobacteria;c__Coriobacteriia;o__Coriobacteriales;f__Coriobacteriaceae;g__Enterorhabdus	0.00282528	0.00438053	0.00387522	0.00435311	0.005093	0.00420255	0.00303527	0.00610906	0.00269163	0.00303386	0.00291112	0.00224072	0.00441536	0.00359308	0.00634501	0.00514456	0.00810245	0.00690353	0.00835261	0.00318515	0.0110904	0.00412696	0.00251984
k__Bacteria;p__Actinobacteria;c__Coriobacteriia;o__Coriobacteriales;f__Coriobacteriaceae;g__Parvibacter	0	0	0	0	0	0	0	0.00032941	0	0	0	0	0.000415563	0	0	0.0003259	0	0	0	0.00072287	0	0	0
k__Bacteria;p__Actinobacteria;c__Coriobacteriia;o__Coriobacteriales;f__Coriobacteriaceae;g__Senegalimassilia	0.0010251	0.00117778	0.000797032	0.00194744	0	0	0	0	0	0	0	0	0	0	0	0	0	0	0	0	0	0	0.000348488
k__Bacteria;p__Bacteroidetes;c__Bacteroidia;o__Bacteroidales;f__NA;g__NA	0.0491299	0.059819	0.0312217	0.14922	0.0818325	0.134481	0.111875	0.105112	0.0685468	0.14435	0.195726	0.146636	0.261103	0.107817	0.200462	0.150333	0.191011	0.20682	0.166698	0.119906	0.215233	0.22133	0.148912
k__Bacteria;p__Bacteroidetes;c__Bacteroidia;o__Bacteroidales;f__Prevotellaceae;g__NA	0	0	0	0	0.0377916	0.0548976	0.0420371	0.029078	0	0	0	0	0	0	0	0	0	0	0	0	0	0	0
k__Bacteria;p__Bacteroidetes;c__Bacteroidia;o__Bacteroidales;f__Rikenellaceae;g__Alistipes	0.0279778	0.0186379	0.0336677	0.0292116	0	0	0	0	0	0	0	0	0.0107267	0.00900766	0.0123761	0.0105219	0	0	0	0.00867444	0.0112033	0.016883	0.00959683
k__Bacteria;p__Firmicutes;c__Bacilli;o__Lactobacillales;f__Enterococcaceae;g__Enterococcus	0	0	0.000384774	0	0	0	0	0	0	0	0	0	0	0	0	0	0	0	0	0	0	0	0
k__Bacteria;p__Firmicutes;c__Bacilli;o__Lactobacillales;f__Lactobacillaceae;g__Lactobacillus	0	0.00466981	0.0139068	0.00339084	0.0770101	0.00094043	0.0145585	0.00784596	0.0804498	0.0105293	0	0.00296822	0.0257129	0.0184395	0.0102686	0.00917175	0.0267701	0.0140406	0.0580601	0.00399837	0.0329044	0.0161327	0.0180946
k__Bacteria;p__Firmicutes;c__Bacilli;o__Lactobacillales;f__Streptococcaceae;g__Streptococcus	0	0	0	0	0	0	0	0	0	0	0	0	0.00137655	0.00109789	0.000784718	0.0013036	0	0	0	0	0	0	0
k__Bacteria;p__Firmicutes;c__Clostridia;o__Clostridiales;f__Christensenellaceae;g__NA	0	0.000475246	0	0	0	0	0	0	0	0	0	0	0	0	0	0	0	0	0	0.000632511	0	0	0
k__Bacteria;p__Firmicutes;c__Clostridia;o__Clostridiales;f__Clostridiaceae;g__Clostridium	0.000375038	0	0	0	0.000541285	0.000999207	0.00241747	0.00455185	0	0.000458903	0.00142459	0	0.0131681	0.0115777	0.0217479	0.0230458	0.00256126	0.00485324	0.00272072	0.0208277	0.00237047	0.0138316	0.00289513
k__Bacteria;p__Firmicutes;c__Clostridia;o__Clostridiales;f__Family XIII;g__NA	0.00170017	0.0012811	0.00208877	0.00137466	0.00174688	0.00170453	0.00177281	0.00221603	0.00191405	0.00178462	0.0019201	0.00200792	0.00166225	0.00112284	0.00441684	0.000931142	0.0103928	0.00176481	0.00696504	0.001762	0.00657523	0.00157575	0.000643363
k__Bacteria;p__Firmicutes;c__Clostridia;o__Clostridiales;f__Lachnospiraceae;g__Acetatifactor	0.00127513	0.00101248	0.00126426	0.000939354	0.000787324	0.00114615	0.00110129	0.00107807	0.00089721	0.000892311	0.00148653	0.00116401	0.000311672	0	0	0.000279343	0.00416205	0.00397083	0.0019045	0.00164905	0.000959476	0.00320152	0.00289513
k__Bacteria;p__Firmicutes;c__Clostridia;o__Clostridiales;f__Lachnospiraceae;g__Acetitomaculum	0.010026	0.00905033	0.00744812	0.00746901	0.00851294	0.0107856	0.00829998	0.00844488	0.00376828	0.00634815	0.00672035	0.00648935	0.00119474	0.00489059	0.00708488	0.00472555	0	0	0	0	0	0	0
k__Bacteria;p__Firmicutes;c__Clostridia;o__Clostridiales;f__Lachnospiraceae;g__Blautia	0.0172017	0.0321514	0.0285832	0.0112264	0.0292786	0.0118729	0.0162239	0.0186566	0.0322995	0.0314858	0.0233509	0.0338436	0.00677887	0.0063877	0.0106722	0.0119652	0.0302426	0.0104072	0.0232621	0.0147511	0.00843775	0.00577774	0.0133766
k__Bacteria;p__Firmicutes;c__Clostridia;o__Clostridiales;f__Lachnospiraceae;g__Coprococcus	0.000775078	0.000330606	0	0	0.000811928	0.000528992	0.000778963	0.000539035	0.000358884	0.000739343	0	0.000698405	0	0	0.000605354	0	0.00059106	0.000467156	0.000408108	0.00259781	0.000733717	0.00132563	0.00101866
k__Bacteria;p__Firmicutes;c__Clostridia;o__Clostridiales;f__Lachnospiraceae;g__Lachnoclostridium	0.0310531	0.0218613	0.0422427	0.00902697	0.0558016	0.0754107	0.0793736	0.0485431	0.0719562	0.100347	0.0952307	0.0957397	0.0141032	0.0238042	0.0360074	0.012454	0.0345031	0.0325971	0.0407564	0.0452923	0.0985721	0.0380181	0.0646043
k__Bacteria;p__Firmicutes;c__Clostridia;o__Clostridiales;f__Lachnospiraceae;g__Marvinbryantia	0.00517552	0.00512439	0.00522193	0.00680459	0.00393662	0.00734711	0.00279352	0.00604917	0.00200377	0.0101723	0.00690616	0.00646025	0.00262324	0.00182149	0.00161428	0.00109409	0.0009851	0.00147933	0.00155081	0.000429204	0.00177785	0.00132563	0
k__Bacteria;p__Firmicutes;c__Clostridia;o__Clostridiales;f__Lachnospiraceae;g__NA	0.624512	0.600752	0.595465	0.549156	0.485877	0.445029	0.486288	0.487348	0.530729	0.458877	0.463332	0.466593	0.266739	0.479751	0.330815	0.35828	0.403719	0.369832	0.356904	0.428074	0.280252	0.222531	0.454482
k__Bacteria;p__Firmicutes;c__Clostridia;o__Clostridiales;f__Lachnospiraceae;g__Roseburia	0.0144514	0.0244855	0.00915212	0.0222925	0.0217498	0.0157228	0.0167074	0.0329111	0.0120824	0.0129003	0.00839269	0.00960307	0.00436341	0.00326871	0.00311645	0.0029331	0.00162542	0.00173886	0.00204054	0.00338845	0.00180607	0.00117556	0.00227858
k__Bacteria;p__Firmicutes;c__Clostridia;o__Clostridiales;f__Lachnospiraceae;g__Tyzzerella	0.00515052	0.00793454	0.00623883	0.00533828	0.00730735	0.00420255	0.00805823	0.00571976	0.00520382	0.00186111	0.00281821	0.00346293	0.00148044	0.00419193	0.00367697	0.00174589	0.00325083	0.00308842	0.00119712	0.00155869	0.00152387	0.00452715	0.000348488
k__Bacteria;p__Firmicutes;c__Clostridia;o__Clostridiales;f__NA;g__*Arthromitus	0	0	0	0	0	0	0	0	0.00484493	0.00293188	0.00244658	0.00800256	0	0	0	0	0	0	0	0	0.000479738	0	0
k__Bacteria;p__Firmicutes;c__Clostridia;o__Clostridiales;f__NA;g__NA	0.0211771	0.0204356	0.0248729	0.00941645	0.015279	0.0130485	0.0163582	0.00901387	0.0161498	0.0231491	0.0133478	0.0307007	0.00729832	0.00713626	0.00843012	0.00751897	0.00637852	0.00280294	0.00489729	0.0193594	0.00296309	0.0046272	0.00932876
k__Bacteria;p__Firmicutes;c__Clostridia;o__Clostridiales;f__Peptococcaceae;g__NA	0.000775078	0.000826515	0.000577161	0.000733155	0.000688909	0.0015282	0.00067152	0.00104812	0.00059814	0.000917805	0.00092908	0.000436503	0	0.000998079	0.00112103	0.00160622	0.00128063	0.00124575	0.00108829	0.00110689	0.00206005	0.000625297	0.00251984
k__Bacteria;p__Firmicutes;c__Clostridia;o__Clostridiales;f__Peptococcaceae;g__Peptococcus	0	0	0	0	0.00044287	0.000352661	0.000644659	0.000389303	0.00059814	0.000356924	0.000402601	0	0	0	0	0	0	0	0	0.000813229	0.000310419	0	0.00107227
k__Bacteria;p__Firmicutes;c__Clostridia;o__Clostridiales;f__Peptostreptococcaceae;g__Romboutsia	0	0	0	0	0	0	0	0.00101818	0	0	0	0	0.0339723	0.0309404	0.0288328	0.0473486	0.0108854	0.0209701	0.00900558	0.0163097	0.00953832	0.0387434	0.00640682
k__Bacteria;p__Firmicutes;c__Clostridia;o__Clostridiales;f__Ruminococcaceae;g__Anaerotruncus	0.00840084	0.0119018	0.00791535	0.00698788	0.0154758	0.0116084	0.0183191	0.0158117	0.0146544	0.0107587	0.0130381	0.0106507	0.00277908	0.00439155	0.00266804	0.00272359	0.00231499	0.00155719	0.00269351	0.00975874	0.00129811	0.00162577	0.00495925
k__Bacteria;p__Firmicutes;c__Clostridia;o__Clostridiales;f__Ruminococcaceae;g__Intestinimonas	0	0	0.000439742	0	0	0	0	0	0	0	0	0	0	0	0	0	0	0	0	0.000474383	0	0	0.000348488
k__Bacteria;p__Firmicutes;c__Clostridia;o__Clostridiales;f__Ruminococcaceae;g__NA	0.144039	0.126291	0.124694	0.137008	0.0869501	0.13645	0.101453	0.126793	0.109609	0.12189	0.115144	0.120271	0.0834762	0.0589615	0.0844581	0.0512594	0.0939786	0.06644	0.0972113	0.136984	0.0622813	0.0687827	0.114358
k__Bacteria;p__Firmicutes;c__Clostridia;o__Clostridiales;f__Ruminococcaceae;g__Oscillibacter	0.0216522	0.0260559	0.0392195	0.0227507	0.048199	0.052811	0.0462005	0.0210224	0.0305649	0.0441566	0.0322081	0.0359097	0.0163628	0.0367293	0.0233846	0.0144094	0.0288142	0.0137552	0.0278329	0.0513238	0.0176374	0.0145319	0.0366717
k__Bacteria;p__Firmicutes;c__Clostridia;o__Clostridiales;f__Ruminococcaceae;g__Oscillibacter-Oscillospira	0	0	0	0	0	0	0	0	0	0	0	0	0	0.000823415	0	0	0	0	0	0	0	0	0
k__Bacteria;p__Firmicutes;c__Clostridia;o__Clostridiales;f__Ruminococcaceae;g__Papillibacter	0	0	0	0	0	0	0	0	0.000508419	0	0	0	0	0	0	0	0	0	0	0	0	0	0
k__Bacteria;p__Firmicutes;c__Clostridia;o__Clostridiales;f__Ruminococcaceae;g__Ruminiclostridium	0.00315032	0.0120258	0.0111584	0.0125782	0.00489617	0.00493726	0.00233689	0.0109604	0.00475521	0.00413012	0.00523382	0.00966127	0.0243104	0.00860843	0.00742119	0.0447879	0.00440832	0.00485324	0.00440756	0.0019653	0.00347105	0.010505	0.0104546
k__Bacteria;p__Firmicutes;c__Erysipelotrichia;o__Erysipelotrichales;f__Erysipelotrichaceae;g__Allobaculum	0.000475048	0	0	0.000366577	0	0	0	0	0	0	0	0	0.0389071	0.00439155	0.0227792	0.0126868	0.00411279	0.00726688	0.0111822	0	0.0143921	0.00787874	0.000375295
k__Bacteria;p__Firmicutes;c__Erysipelotrichia;o__Erysipelotrichales;f__Erysipelotrichaceae;g__Erysipelatoclostridium	0	0	0	0.00128302	0	0	0	0	0	0	0	0	0.0118695	0.0102303	0.0172638	0.0110108	0.013028	0.0115751	0.0209495	0.00424686	0.0163111	0.0113054	0.00345807
k__Bacteria;p__Firmicutes;c__Erysipelotrichia;o__Erysipelotrichales;f__Erysipelotrichaceae;g__NA	0.00090009	0.000805852	0.00140168	0	0.00120559	0	0.000295469	0.00119786	0.00089721	0.00163165	0.000340663	0.000465604	0.00124669	0.000274472	0.00100892	0.000395735	0.00184706	0.000285484	0.00198612	0	0.00217293	0.00125059	0
k__Bacteria;p__Firmicutes;c__Erysipelotrichia;o__Erysipelotrichales;f__Erysipelotrichaceae;g__Turicibacter	0.00180018	0.00028928	0	0	0.00209133	0.00358539	0.00964302	0.0382715	0	0.00033143	0.000867142	0	0.0784375	0.0891783	0.0588314	0.122538	0.0364487	0.1341	0.0715277	0.0588687	0.0397054	0.133238	0.0152531
k__Bacteria;p__Proteobacteria;c__Alphaproteobacteria;o__Rhodospirillales;f__Rhodospirillaceae;g__Thalassospira	0	0	0	0	0	0	0	0	0	0	0	0	0	0.00421688	0	0	0	0	0	0	0	0	0
k__Bacteria;p__Proteobacteria;c__Betaproteobacteria;o__Burkholderiales;f__Alcaligenaceae;g__Parasutterella	0.000475048	0	0	0.000320755	0	0.000323273	0.000402912	0.000509089	0	0	0.000402601	0	0.00916835	0.00162188	0.0061208	0.00321244	0.00172393	0.00617684	0.00405387	0.000587332	0.0145897	0.00720342	0.000562942
k__Bacteria;p__Proteobacteria;c__Deltaproteobacteria;o__Desulfovibrionales;f__Desulfovibrionaceae;g__Desulfovibrio	0.0029503	0.00772791	0.00659612	0.00609435	0.00492078	0.00499603	0.00604368	0.00943311	0.00391782	0.0051754	0.00433571	0.00599465	0	0	0	0	0	0	0	0.0146607	0.00349927	0.00470223	0.0109104
k__Bacteria;p__Proteobacteria;c__Gammaproteobacteria;o__Pseudomonadales;f__Moraxellaceae;g__Acinetobacter	0	0	0	0	0	0	0	0	0	0	0	0	0.000337645	0	0.00105376	0	0.000418668	0.00041525	0.000353693	0	0.000451518	0.000425202	0
k__Bacteria;p__Saccharibacteria;c__NA;o__NA;f__NA;g__*Saccharimonas	0.00040004	0.000247954	0.000549677	0.000343666	0.00044287	0	0.000295469	0	0	0	0	0	0	0.000598847	0.000672616	0.000535407	0	0.000337391	0	0.000655101	0.000536178	0	0.000375295
k__Bacteria;p__Tenericutes;c__Mollicutes;o__NA;f__NA;g__NA	0.00115012	0	0.000549677	0.000366577	0	0.00108737	0.00067152	0	0	0.000790332	0.000712295	0	0.0019999	0.000274472	0	0.000465571	0	0	0	0.00275594	0	0.0054776	0
k__Bacteria;p__Verrucomicrobia;c__Verrucomicrobiae;o__Verrucomicrobiales;f__Verrucomicrobiaceae;g__Akkermansia	0	0	0	0	0	0	0	0	0	0	0	0	0.0732429	0.0638521	0.0859603	0.08499	0.0756803	0.0702551	0.0719902	0.02268	0.127723	0.132938	0.0609318

## Sheet: Composition_Summary_Species
# Constructed from biom file
#OTU ID	1	2	3	4	5	6	7	8	9	10	11	12	13	14	15	16	17	18	20	21	22	23	24
None;Other;Other;Other;Other;Other;Other	0	0.000247954	0	0	0.00132861	0	0.00134304	0	0	0	0.000371632	0	0.000415563	0	0	0.000256064	0.000763453	0	0	0	0	0.000600285	0
k__Bacteria;p__Actinobacteria;c__Actinobacteria;o__Bifidobacteriales;f__Bifidobacteriaceae;g__Bifidobacterium;s__choerinum-pseudolongum	0	0	0	0	0	0	0	0	0	0	0	0	0	0	0	0	0	0	0	0	0.00713963	0.00377679	0
k__Bacteria;p__Actinobacteria;c__Coriobacteriia;o__Coriobacteriales;f__Coriobacteriaceae;g__Adlercreutzia-Asaccharobacter;s__celatus-equolifaciens	0	0	0.000467226	0	0	0	0	0	0	0	0	0	0	0	0	0	0	0	0	0	0	0	0
k__Bacteria;p__Actinobacteria;c__Coriobacteriia;o__Coriobacteriales;f__Coriobacteriaceae;g__Enterorhabdus;s__caecimuris	0	0	0	0	0.00228816	0.00161636	0	0.0012877	0	0.00122374	0.00108393	0.000814806	0.00197392	0.00207101	0.00159186	0.00128032	0.00238887	0.00197244	0.00165964	0.000768049	0.00282199	0.000825392	0.00107227
k__Bacteria;p__Actinobacteria;c__Coriobacteriia;o__Coriobacteriales;f__Coriobacteriaceae;g__Enterorhabdus;s__mucosicola	0.00247525	0.00398793	0.00318813	0.00334502	0.00280484	0.00258618	0.00303527	0.00482137	0.00269163	0.00181012	0.00182719	0.00142591	0.00244143	0.00152207	0.00475315	0.00386424	0.00571358	0.00493109	0.00669297	0.0024171	0.00826843	0.00330157	0.00144757
k__Bacteria;p__Actinobacteria;c__Coriobacteriia;o__Coriobacteriales;f__Coriobacteriaceae;g__Enterorhabdus;s__sp10448	0.000350035	0.000392594	0.000687096	0.00100809	0	0	0	0	0	0	0	0	0	0	0	0	0	0	0	0	0	0	0
k__Bacteria;p__Actinobacteria;c__Coriobacteriia;o__Coriobacteriales;f__Coriobacteriaceae;g__Parvibacter;s__caecicola	0	0	0	0	0	0	0	0.00032941	0	0	0	0	0.000415563	0	0	0.0003259	0	0	0	0.00072287	0	0	0
k__Bacteria;p__Actinobacteria;c__Coriobacteriia;o__Coriobacteriales;f__Coriobacteriaceae;g__Senegalimassilia;s__sp10471	0.0010251	0.00117778	0.000797032	0.00194744	0	0	0	0	0	0	0	0	0	0	0	0	0	0	0	0	0	0	0.000348488
k__Bacteria;p__Bacteroidetes;c__Bacteroidia;o__Bacteroidales;f__NA;g__NA;s__sp12494	0	0	0	0	0	0	0	0	0	0	0	0	0	0	0	0	0	0	0	0.0037273	0.0166215	0.0150321	0.00522732
k__Bacteria;p__Bacteroidetes;c__Bacteroidia;o__Bacteroidales;f__NA;g__NA;s__sp12502	0.00885089	0.00398793	0.00453484	0.0238733	0	0	0	0	0	0.00295737	0.00142459	0.00291002	0	0	0	0	0	0	0	0	0	0	0
k__Bacteria;p__Bacteroidetes;c__Bacteroidia;o__Bacteroidales;f__NA;g__NA;s__sp12520	0	0	0	0	0	0	0	0	0	0	0	0	0	0	0	0	0	0	0	0.00160387	0.00321707	0.016883	0.00407463
k__Bacteria;p__Bacteroidetes;c__Bacteroidia;o__Bacteroidales;f__NA;g__NA;s__sp12531-sp12733	0	0	0	0	0	0	0	0	0	0	0	0	0	0	0	0	0	0	0	0.00616698	0	0.00705335	0.00876582
k__Bacteria;p__Bacteroidetes;c__Bacteroidia;o__Bacteroidales;f__NA;g__NA;s__sp12532	0	0	0	0	0	0	0	0	0	0	0	0	0	0	0	0	0	0	0	0.00537634	0	0.00572772	0.00348488
k__Bacteria;p__Bacteroidetes;c__Bacteroidia;o__Bacteroidales;f__NA;g__NA;s__sp12536-sp12753	0	0	0	0	0	0	0	0	0	0	0	0	0	0	0	0	0.0326314	0.0380473	0.0267991	0.00519563	0.0290665	0.0604787	0.0161109
k__Bacteria;p__Bacteroidetes;c__Bacteroidia;o__Bacteroidales;f__NA;g__NA;s__sp12539	0	0	0	0	0.016214	0.00861081	0.0114964	0.0182972	0.00980949	0.0135631	0.0237225	0.0162088	0.0347255	0.0244779	0.0369714	0.0254435	0.0241596	0.021022	0.0167868	0.00501491	0.0143357	0	0.0075059
k__Bacteria;p__Bacteroidetes;c__Bacteroidia;o__Bacteroidales;f__NA;g__NA;s__sp12562-sp12608	0	0	0	0	0.0107519	0.0379698	0.0183459	0.0135058	0	0	0	0	0	0	0	0	0	0	0	0	0	0	0
k__Bacteria;p__Bacteroidetes;c__Bacteroidia;o__Bacteroidales;f__NA;g__NA;s__sp12565	0.00452545	0.0241342	0.00142916	0.0156024	0.0063724	0.0166926	0.0153912	0.0172491	0.00320005	0.0218999	0.028244	0.0286055	0.00776583	0.00870824	0.00825075	0.0133852	0.00209334	0.00796761	0.00206775	0.000429204	0	0.0121808	0.00184967
k__Bacteria;p__Bacteroidetes;c__Bacteroidia;o__Bacteroidales;f__NA;g__NA;s__sp12572-sp12578-sp12693	0.0116012	0.0156625	0.0115157	0.0571861	0.00524063	0.0137538	0.00996535	0.00341389	0.00529354	0.0145319	0.0249613	0.0140554	0.160251	0.0421439	0.0925295	0.0655291	0	0	0	0.0539216	0	0	0.0429713
k__Bacteria;p__Bacteroidetes;c__Bacteroidia;o__Bacteroidales;f__NA;g__NA;s__sp12589	0.00915092	0.00826515	0.00728322	0.0148464	0.0089066	0.00993329	0.0116039	0.00904381	0.00619075	0.00933102	0.0123568	0.00948667	0.0192717	0.0123263	0.0304246	0.0178081	0.0222879	0.0201396	0.0223099	0.00576037	0.0255108	0.0222356	0.0111248
k__Bacteria;p__Bacteroidetes;c__Bacteroidia;o__Bacteroidales;f__NA;g__NA;s__sp12595	0	0	0	0	0.00551127	0.00708261	0.00811196	0.00670799	0.00544307	0.00785234	0.0108702	0.00317192	0.0176354	0.00276967	0.0117932	0.00984683	0.0688831	0.0670369	0.0572439	0.00646065	0.0698442	0.0317651	0.0118486
k__Bacteria;p__Bacteroidetes;c__Bacteroidia;o__Bacteroidales;f__NA;g__NA;s__sp12597	0	0	0	0	0	0	0	0	0	0	0	0	0	0	0	0	0	0	0	0.00323032	0	0.00152572	0.0023858
k__Bacteria;p__Bacteroidetes;c__Bacteroidia;o__Bacteroidales;f__NA;g__NA;s__sp12610	0.00262526	0.00157038	0.000824516	0.00467386	0.00260801	0.00135187	0.00222944	0.00488126	0.00089721	0.00280441	0.00340663	0.00308462	0.00402576	0.0012476	0.00123313	0.00246753	0.00105898	0.00277698	0	0.000474383	0	0.000700333	0.000723783
k__Bacteria;p__Bacteroidetes;c__Bacteroidia;o__Bacteroidales;f__NA;g__NA;s__sp12641	0	0	0	0	0	0	0	0	0	0	0	0	0	0	0	0	0.000270903	0	0	0	0	0	0
k__Bacteria;p__Bacteroidetes;c__Bacteroidia;o__Bacteroidales;f__NA;g__NA;s__sp12653	0	0	0	0	0	0	0	0	0.0317313	0.068351	0.0871787	0.0664358	0	0	0	0	0	0	0	0	0	0	0
k__Bacteria;p__Bacteroidetes;c__Bacteroidia;o__Bacteroidales;f__NA;g__NA;s__sp12656	0.00260026	0.00210761	0.0010169	0.00969139	0.00324771	0.0127252	0.00233689	0.0078759	0.00478512	0.000917805	0.0011149	0.000785706	0.0174277	0.0161439	0.0192592	0.0155268	0.0396257	0.04983	0.041491	0.00402096	0.00629304	0.00142568	0.00621917
k__Bacteria;p__Bacteroidetes;c__Bacteroidia;o__Bacteroidales;f__NA;g__NA;s__sp12666	0.00977598	0.00409125	0.00461729	0.0233464	0	0	0	0	0.00119628	0.00214155	0.00210592	0.00189151	0	0	0	0	0	0	0	0.0166486	0.0494695	0.0439209	0.0233755
k__Bacteria;p__Bacteroidetes;c__Bacteroidia;o__Bacteroidales;f__NA;g__NA;s__sp12674	0	0	0	0	0	0	0	0	0	0	0.000340663	0	0	0	0	0.0003259	0	0	0	0	0	0	0
k__Bacteria;p__Bacteroidetes;c__Bacteroidia;o__Bacteroidales;f__NA;g__NA;s__sp12705	0	0	0	0	0	0	0	0	0	0	0	0	0	0	0	0	0	0	0	0.000361435	0	0.00040019	0.000321681
k__Bacteria;p__Bacteroidetes;c__Bacteroidia;o__Bacteroidales;f__NA;g__NA;s__sp12757	0	0	0	0	0.02298	0.0263614	0.0323941	0.0241368	0	0	0	0	0	0	0	0	0	0	0	0	0	0	0
k__Bacteria;p__Bacteroidetes;c__Bacteroidia;o__Bacteroidales;f__NA;g__NA;s__sp12785	0	0	0	0	0	0	0	0	0	0	0	0	0	0	0	0	0	0	0	0	0	0.000500238	0
k__Bacteria;p__Bacteroidetes;c__Bacteroidia;o__Bacteroidales;f__NA;g__NA;s__sp12802	0	0	0	0	0	0	0	0	0	0	0	0	0	0	0	0	0	0	0	0.00151351	0.000874817	0.00150071	0.00292194
k__Bacteria;p__Bacteroidetes;c__Bacteroidia;o__Bacteroidales;f__Prevotellaceae;g__NA;s__sp14210	0	0	0	0	0.0377916	0.0548976	0.0420371	0.029078	0	0	0	0	0	0	0	0	0	0	0	0	0	0	0
k__Bacteria;p__Bacteroidetes;c__Bacteroidia;o__Bacteroidales;f__Rikenellaceae;g__Alistipes;s__putredinis	0	0	0	0	0	0	0	0	0	0	0	0	0	0	0	0	0	0	0	0.00070028	0.0112033	0.0165579	0.00383337
k__Bacteria;p__Bacteroidetes;c__Bacteroidia;o__Bacteroidales;f__Rikenellaceae;g__Alistipes;s__sp14330	0.0279778	0.0186379	0.0336677	0.0292116	0	0	0	0	0	0	0	0	0	0	0	0	0	0	0	0.00551188	0	0.000325154	0.00308278
k__Bacteria;p__Bacteroidetes;c__Bacteroidia;o__Bacteroidales;f__Rikenellaceae;g__Alistipes;s__sp14338	0	0	0	0	0	0	0	0	0	0	0	0	0.0107267	0.00900766	0.0123761	0.0105219	0	0	0	0	0	0	0
k__Bacteria;p__Bacteroidetes;c__Bacteroidia;o__Bacteroidales;f__Rikenellaceae;g__Alistipes;s__sp14343	0	0	0	0	0	0	0	0	0	0	0	0	0	0	0	0	0	0	0	0.00246228	0	0	0.00268068
k__Bacteria;p__Firmicutes;c__Bacilli;o__Lactobacillales;f__Enterococcaceae;g__Enterococcus;s__faecalis	0	0	0.000384774	0	0	0	0	0	0	0	0	0	0	0	0	0	0	0	0	0	0	0	0
k__Bacteria;p__Firmicutes;c__Bacilli;o__Lactobacillales;f__Lactobacillaceae;g__Lactobacillus;s__NA	0	0	0	0	0	0	0	0	0	0	0	0	0.0238949	0.0184395	0.0102686	0.00884585	0.0267701	0.0131842	0.046878	0.00399837	0.0329044	0.0161327	0.0180946
k__Bacteria;p__Firmicutes;c__Bacilli;o__Lactobacillales;f__Lactobacillaceae;g__Lactobacillus;s__animalis-faecis	0	0	0	0	0	0	0	0	0	0	0	0	0	0	0	0	0	0.000856453	0	0	0	0	0
k__Bacteria;p__Firmicutes;c__Bacilli;o__Lactobacillales;f__Lactobacillaceae;g__Lactobacillus;s__faecis	0	0	0	0	0	0	0	0	0	0	0	0	0	0	0	0.0003259	0	0	0	0	0	0	0
k__Bacteria;p__Firmicutes;c__Bacilli;o__Lactobacillales;f__Lactobacillaceae;g__Lactobacillus;s__johnsonii	0	0.00466981	0.0139068	0.00311591	0.0770101	0.00094043	0.0145585	0.00727697	0.057242	0.00966245	0	0.00247352	0.00181809	0	0	0	0	0	0.0111822	0	0	0	0
k__Bacteria;p__Firmicutes;c__Bacilli;o__Lactobacillales;f__Lactobacillaceae;g__Lactobacillus;s__reuteri	0	0	0	0	0	0	0	0	0.00302061	0	0	0	0	0	0	0	0	0	0	0	0	0	0
k__Bacteria;p__Firmicutes;c__Bacilli;o__Lactobacillales;f__Lactobacillaceae;g__Lactobacillus;s__reuteri-vaginalis	0	0	0	0	0	0	0	0	0.0201872	0.000866816	0	0.000494704	0	0	0	0	0	0	0	0	0	0	0
k__Bacteria;p__Firmicutes;c__Bacilli;o__Lactobacillales;f__Lactobacillaceae;g__Lactobacillus;s__taiwanensis	0	0	0	0.000274933	0	0	0	0.000568982	0	0	0	0	0	0	0	0	0	0	0	0	0	0	0
k__Bacteria;p__Firmicutes;c__Bacilli;o__Lactobacillales;f__Streptococcaceae;g__Streptococcus;s__danieliae	0	0	0	0	0	0	0	0	0	0	0	0	0.00137655	0.00109789	0.000784718	0.0013036	0	0	0	0	0	0	0
k__Bacteria;p__Firmicutes;c__Clostridia;o__Clostridiales;f__Christensenellaceae;g__NA;s__sp30441	0	0.000475246	0	0	0	0	0	0	0	0	0	0	0	0	0	0	0	0	0	0.000632511	0	0	0
k__Bacteria;p__Firmicutes;c__Clostridia;o__Clostridiales;f__Clostridiaceae;g__Clostridium;s__celatum	0.000375038	0	0	0	0.000541285	0.000999207	0.00241747	0.00455185	0	0.000458903	0.00142459	0	0.0131681	0.0115777	0.0217479	0.0230458	0.00256126	0.00485324	0.00272072	0.0208277	0.00237047	0.0138316	0.00289513
k__Bacteria;p__Firmicutes;c__Clostridia;o__Clostridiales;f__Family XIII;g__NA;s__sp31521	0	0.000227292	0	0	0.000344454	0	0	0	0	0	0.000371632	0	0	0	0.00212995	0	0.00623076	0.000389297	0.0026391	0.000271076	0.00217293	0	0
k__Bacteria;p__Firmicutes;c__Clostridia;o__Clostridiales;f__Family XIII;g__NA;s__sp31564	0	0	0	0	0	0	0	0	0.000657954	0.000764838	0.000712295	0.000727506	0.000597372	0.000548943	0.000919241	0.000512128	0	0	0	0.00110689	0.000507958	0.000475226	0.000643363
k__Bacteria;p__Firmicutes;c__Clostridia;o__Clostridiales;f__Family XIII;g__NA;s__sp31622	0.00122512	0.000537234	0.00131922	0.000939354	0.000639701	0.00132248	0.00134304	0.00113796	0.000747675	0.000509892	0.000495509	0.000727506	0	0	0	0	0	0	0	0	0.000338639	0	0
k__Bacteria;p__Firmicutes;c__Clostridia;o__Clostridiales;f__Family XIII;g__NA;s__sp31631	0	0	0	0	0.000270643	0	0	0.00032941	0	0	0	0	0	0	0	0	0.000369413	0.000285484	0.000435315	0.000384025	0.000649057	0.00040019	0
k__Bacteria;p__Firmicutes;c__Clostridia;o__Clostridiales;f__Family XIII;g__NA;s__sp31651	0.000475048	0.000516572	0.000769548	0.000435311	0.000492078	0.00038205	0.000429772	0.00074866	0.000508419	0.000509892	0.000340663	0.000552904	0.00106488	0.000573895	0.00136765	0.000419014	0.00379264	0.00109003	0.00389063	0	0.00290665	0.000700333	0
k__Bacteria;p__Firmicutes;c__Clostridia;o__Clostridiales;f__Lachnospiraceae;g__Acetatifactor;s__sp31893	0.00127513	0.00101248	0.00126426	0.000939354	0.000787324	0.00114615	0.00110129	0.00107807	0.00089721	0.000892311	0.00148653	0.00116401	0.000311672	0	0	0.000279343	0.00416205	0.00397083	0.0019045	0.00164905	0.000959476	0.00320152	0.00289513
k__Bacteria;p__Firmicutes;c__Clostridia;o__Clostridiales;f__Lachnospiraceae;g__Acetitomaculum;s__sp31923	0.010026	0.00905033	0.00744812	0.00746901	0.00851294	0.0107856	0.00829998	0.00844488	0.00376828	0.00634815	0.00672035	0.00648935	0.00119474	0.00489059	0.00708488	0.00472555	0	0	0	0	0	0	0
k__Bacteria;p__Firmicutes;c__Clostridia;o__Clostridiales;f__Lachnospiraceae;g__Blautia;s__coccoides	0	0.00423589	0.000412258	0	0.00238658	0.00111676	0.0053453	0.00760638	0.00185423	0.0116765	0.00356147	0.00206612	0.00251935	0.0019213	0.0061208	0.00451604	0.00613225	0.00412655	0.0113998	0.00808711	0.00586974	0.00317651	0.00694296
k__Bacteria;p__Firmicutes;c__Clostridia;o__Clostridiales;f__Lachnospiraceae;g__Blautia;s__sp32009	0.000750075	0.00119845	0.00112684	0.000870621	0.0012794	0.00135187	0.000886406	0.000479142	0.000568233	0.000815827	0	0.000552904	0	0	0	0	0	0	0	0	0	0	0
k__Bacteria;p__Firmicutes;c__Clostridia;o__Clostridiales;f__Lachnospiraceae;g__Blautia;s__sp32015	0.00240024	0.00262418	0.000769548	0.00831672	0.0012794	0.00158698	0.00115501	0.00308448	0.00182433	0.00295737	0.00250852	0.00133861	0.0038959	0.00409212	0.00412538	0.00339867	0.0232484	0.00524253	0.0106924	0.0056926	0.00256801	0.00260124	0.0039674
k__Bacteria;p__Firmicutes;c__Clostridia;o__Clostridiales;f__Lachnospiraceae;g__Blautia;s__sp32026	0	0	0	0.000710244	0	0	0	0.000928338	0.00230284	0	0.000867142	0.000465604	0	0.00037428	0	0	0	0	0	0	0	0	0
k__Bacteria;p__Firmicutes;c__Clostridia;o__Clostridiales;f__Lachnospiraceae;g__Blautia;s__sp32038	0.0140514	0.0240929	0.0262746	0.00132884	0.0243332	0.00781732	0.0088372	0.00655826	0.0257499	0.0160361	0.0164138	0.0294203	0.000363617	0	0.00042599	0.00405047	0.000861963	0.00103813	0.00116991	0.000971356	0	0	0.00246622
k__Bacteria;p__Firmicutes;c__Clostridia;o__Clostridiales;f__Lachnospiraceae;g__Coprococcus;s__comes-sp32193	0.000775078	0.000330606	0	0	0.000811928	0.000528992	0.000778963	0.000539035	0.000358884	0.000739343	0	0.000698405	0	0	0.000605354	0	0.00059106	0.000467156	0.000408108	0.00259781	0.000733717	0.00132563	0.00101866
k__Bacteria;p__Firmicutes;c__Clostridia;o__Clostridiales;f__Lachnospiraceae;g__Lachnoclostridium;s__sp32351	0	0.000309943	0	0	0	0	0	0	0.00059814	0	0	0	0	0	0	0	0.010713	0	0.00598558	0.000496973	0.0011288	0.000825392	0.00179605
k__Bacteria;p__Firmicutes;c__Clostridia;o__Clostridiales;f__Lachnospiraceae;g__Lachnoclostridium;s__sp32387	0.0137264	0.0132036	0.0106088	0.00568195	0.0155743	0.00790549	0.0136184	0.010631	0.0168376	0.014124	0.0132549	0.0144046	0.000571399	0.00159693	0	0.00253736	0	0	0	0.00192012	0	0	0.005549
k__Bacteria;p__Firmicutes;c__Clostridia;o__Clostridiales;f__Lachnospiraceae;g__Lachnoclostridium;s__sp32387-sp32432-sp33707	0	0	0	0.000343666	0	0	0	0	0	0	0	0.000320102	0	0.00037428	0.000470831	0.000256064	0.00029553	0	0	0.000813229	0.000338639	0	0.000482522
k__Bacteria;p__Firmicutes;c__Clostridia;o__Clostridiales;f__Lachnospiraceae;g__Lachnoclostridium;s__sp32402	0.0165517	0.00586825	0.0316339	0	0.0393416	0.0667117	0.0641167	0.0370137	0.0519783	0.0836223	0.0814184	0.0781341	0.0105449	0.0168925	0.0329357	0.00700684	0.0154414	0.0269653	0.0135492	0.0353077	0.0896828	0.0322403	0.0553024
k__Bacteria;p__Firmicutes;c__Clostridia;o__Clostridiales;f__Lachnospiraceae;g__Lachnoclostridium;s__sp32432-sp32756	0	0	0	0	0	0	0	0	0	0	0.000557448	0	0	0	0	0	0	0	0	0	0	0	0
k__Bacteria;p__Firmicutes;c__Clostridia;o__Clostridiales;f__Lachnospiraceae;g__Lachnoclostridium;s__sp32442	0.000775078	0.00247954	0	0.00300135	0.00088574	0.000793488	0.00163851	0.000898392	0.00254209	0.00260045	0	0.00288092	0.00298686	0.00494049	0.00260078	0.00265375	0.0080532	0.00563183	0.0212216	0.00675431	0.00742183	0.00495235	0.00147437
k__Bacteria;p__Firmicutes;c__Clostridia;o__Clostridiales;f__Lachnospiraceae;g__Marvinbryantia;s__sp32979	0.00380038	0.00394661	0.0027209	0.00485715	0.00278024	0.00458459	0.00142362	0.00422244	0.000807489	0.00721497	0.00439765	0.00427773	0	0	0	0	0	0	0	0	0	0	0
k__Bacteria;p__Firmicutes;c__Clostridia;o__Clostridiales;f__Lachnospiraceae;g__Marvinbryantia;s__sp32983	0.000775078	0	0.0010169	0.00128302	0	0.000969818	0	0.00125775	0	0.00186111	0.00105296	0.00116401	0	0	0	0	0	0	0	0	0	0	0
k__Bacteria;p__Firmicutes;c__Clostridia;o__Clostridiales;f__Lachnospiraceae;g__Marvinbryantia;s__sp32989	0.00060006	0.00117778	0.00148413	0.000664421	0.00115638	0.00179269	0.0013699	0.000568982	0.00119628	0.00109627	0.00145556	0.00101851	0.00262324	0.00182149	0.00161428	0.00109409	0.0009851	0.00147933	0.00155081	0.000429204	0.00177785	0.00132563	0
k__Bacteria;p__Firmicutes;c__Clostridia;o__Clostridiales;f__Lachnospiraceae;g__NA;s__sp32146	0.00310031	0.00415324	0.00360038	0.00318464	0.0025096	0.00628912	0.00177281	0.00299464	0.00287107	0.00290638	0.00399504	0.00372483	0.000337645	0.0024952	0.00325098	0.00137343	0.00578746	0.0100439	0.00780846	0.00395319	0.00550288	0.00255121	0.00487883
k__Bacteria;p__Firmicutes;c__Clostridia;o__Clostridiales;f__Lachnospiraceae;g__NA;s__sp32147	0.00050005	0.000330606	0.00195135	0.000710244	0.00031985	0.00117554	0.000832684	0.000479142	0	0.000407914	0.000712295	0.000523804	0.000727235	0.000698655	0.000717457	0.000768192	0.000837335	0.00158314	0.000707387	0.00363694	0.00293487	0.00145069	0.00142076
k__Bacteria;p__Firmicutes;c__Clostridia;o__Clostridiales;f__Lachnospiraceae;g__NA;s__sp32149	0.00142514	0.000619886	0.000659612	0.00174124	0.00044287	0.00108737	0.000590937	0.000688767	0.000328977	0.000484397	0.000340663	0.000785706	0	0	0	0.000884585	0.000369413	0.000545016	0	0.000316256	0.000507958	0	0
k__Bacteria;p__Firmicutes;c__Clostridia;o__Clostridiales;f__Lachnospiraceae;g__NA;s__sp32156	0.00232523	0.000330606	0.000467226	0.000778977	0.00076272	0.00102859	0.00120874	0.00131764	0.000986931	0.000433408	0.000433571	0.000582004	0	0	0.000246626	0.000256064	0.00039404	0.000570969	0.000598558	0.000496973	0.00118524	0.00040019	0
k__Bacteria;p__Firmicutes;c__Clostridia;o__Clostridiales;f__Lachnospiraceae;g__NA;s__sp32161	0	0.000454583	0	0	0	0	0	0	0	0	0	0	0	0	0	0	0	0	0	0.000632511	0	0	0.00083101
k__Bacteria;p__Firmicutes;c__Clostridia;o__Clostridiales;f__Lachnospiraceae;g__NA;s__sp32165	0	0	0	0	0	0	0	0	0	0	0	0	0.000727235	0	0.000896821	0.000581964	0.000344785	0	0	0	0.000761937	0	0.00171563
k__Bacteria;p__Firmicutes;c__Clostridia;o__Clostridiales;f__Lachnospiraceae;g__NA;s__sp32166	0.000275028	0	0	0.00151213	0	0	0.000376051	0	0	0.000280441	0.000433571	0	0	0	0	0	0.0016993	0.00269913	0.00195892	0.000248486	0.00245513	0	0
k__Bacteria;p__Firmicutes;c__Clostridia;o__Clostridiales;f__Lachnospiraceae;g__NA;s__sp32256	0.0174017	0.0166129	0.0186066	0.0155108	0.0134583	0.0161049	0.0138333	0.0180876	0.0109161	0.0116	0.0140601	0.0134152	0	0	0	0	0	0	0	0	0	0	0
k__Bacteria;p__Firmicutes;c__Clostridia;o__Clostridiales;f__Lachnospiraceae;g__NA;s__sp32261	0.0137514	0.00781056	0.00794283	0	0.0150576	0.00440826	0.0110935	0.00823526	0.0256303	0.0232001	0.0191391	0.019468	0	0	0	0	0	0	0	0	0	0	0
k__Bacteria;p__Firmicutes;c__Clostridia;o__Clostridiales;f__Lachnospiraceae;g__NA;s__sp32486	0.00307531	0.000991818	0.00222619	0.000870621	0.00440409	0.00496664	0.00333074	0.00416255	0.00122619	0.00170814	0	0.00101851	0	0.00207101	0.00434958	0.00400391	0	0.00192053	0	0.000948767	0	0	0.00184967
k__Bacteria;p__Firmicutes;c__Clostridia;o__Clostridiales;f__Lachnospiraceae;g__NA;s__sp32498	0.00590059	0.00485577	0.00387522	0.00332211	0	0	0.000590937	0.000688767	0.00409726	0.00461452	0.00390214	0.00328832	0.00296089	0.00314395	0.00233173	0.00381768	0.00430981	0.00472347	0.00326486	0.00478901	0.00304775	0.00395188	0.00466438
k__Bacteria;p__Firmicutes;c__Clostridia;o__Clostridiales;f__Lachnospiraceae;g__NA;s__sp32510	0.00170017	0.00324407	0.00225368	0.00126011	0.00182069	0.00208658	0.00204142	0.00191657	0.00107665	0.00168264	0.00198204	0.00119311	0.000986962	0.000873319	0.00109861	0.00123376	0.000541805	0	0.000571351	0.000632511	0	0	0.000884624
k__Bacteria;p__Firmicutes;c__Clostridia;o__Clostridiales;f__Lachnospiraceae;g__NA;s__sp32590	0	0	0	0	0	0	0	0	0	0	0	0	0.0144668	0.0995833	0.0211201	0.0331952	0	0	0	0	0	0	0
k__Bacteria;p__Firmicutes;c__Clostridia;o__Clostridiales;f__Lachnospiraceae;g__NA;s__sp32592	0	0	0	0	0	0	0	0	0	0	0	0	0.00350631	0.02338	0.0044841	0.00779831	0	0	0	0	0	0	0
k__Bacteria;p__Firmicutes;c__Clostridia;o__Clostridiales;f__Lachnospiraceae;g__NA;s__sp32593	0	0	0	0	0	0	0	0	0	0	0	0	0.000571399	0.00204606	0.00470831	0.00882257	0	0	0	0.000316256	0	0	0.000723783
k__Bacteria;p__Firmicutes;c__Clostridia;o__Clostridiales;f__Lachnospiraceae;g__NA;s__sp32596-sp32610	0	0	0.000632129	0	0	0	0	0	0	0	0	0	0	0	0	0	0	0	0	0	0	0	0
k__Bacteria;p__Firmicutes;c__Clostridia;o__Clostridiales;f__Lachnospiraceae;g__NA;s__sp32617-sp32782	0	0.000227292	0.0252027	0.0353976	0.00433028	0.000617157	0	0.00904381	0	0	0	0.00139681	0.00849307	0.011403	0.0202233	0.0141068	0	0.00192053	0	0.0131924	0	0.000575273	0.0209361
k__Bacteria;p__Firmicutes;c__Clostridia;o__Clostridiales;f__Lachnospiraceae;g__NA;s__sp32622	0.0110761	0.0277916	0.00794283	0.0072399	0.00767641	0.0187498	0.00787021	0.0100919	0.00669917	0.00836223	0.0144007	0.00468514	0.0075061	0.0121017	0.0114793	0.00551702	0.0729467	0.0411617	0.0151816	0.0588913	0.0377864	0.0302894	0.0202391
k__Bacteria;p__Firmicutes;c__Clostridia;o__Clostridiales;f__Lachnospiraceae;g__NA;s__sp32623	0.0135764	0.00797587	0.00854748	0.00407817	0.0141964	0.0141946	0.020844	0.0162609	0.0171666	0.0186365	0.0216166	0.0160342	0.00212976	0.00291938	0.00118829	0.0028167	0	0.00404869	0.00179567	0.00178458	0.000761937	0.00162577	0
k__Bacteria;p__Firmicutes;c__Clostridia;o__Clostridiales;f__Lachnospiraceae;g__NA;s__sp32628-sp32767	0.0109511	0.0225638	0.00623883	0.0301281	0.00814388	0.00981573	0.00612426	0.0122481	0.00795526	0.00859168	0.00870238	0.0128041	0	0	0	0	0	0	0	0	0	0	0
k__Bacteria;p__Firmicutes;c__Clostridia;o__Clostridiales;f__Lachnospiraceae;g__NA;s__sp32630	0	0	0.000522193	0	0	0	0	0	0	0	0	0	0.00296089	0.00436659	0.0015246	0.00235113	0.00450683	0.0024915	0.00282955	0.000971356	0.00330173	0.00092544	0.00075059
k__Bacteria;p__Firmicutes;c__Clostridia;o__Clostridiales;f__Lachnospiraceae;g__NA;s__sp32635-sp32668	0.00340034	0.00419456	0.00104439	0	0.00179608	0.00426132	0.0034919	0.00149732	0.0129198	0.0124414	0.0139672	0.0181585	0	0	0	0.00102426	0	0	0	0.00300443	0	0	0.00225177
k__Bacteria;p__Firmicutes;c__Clostridia;o__Clostridiales;f__Lachnospiraceae;g__NA;s__sp32636-sp32803	0.00287529	0	0.00401264	0	0.00831611	0.00434949	0.00604368	0.0121882	0.000837396	0.00247298	0.000588417	0.00139681	0.013272	0.00556429	0.0145958	0.00928814	0.00504864	0.00861644	0.00938648	0.00969097	0.0211931	0.0119807	0.0063264
k__Bacteria;p__Firmicutes;c__Clostridia;o__Clostridiales;f__Lachnospiraceae;g__NA;s__sp32638	0.00117512	0.0338664	0.0434245	0	0.0165584	0.00640668	0.0163045	0.00706735	0.0147441	0.0145064	0.00755652	0.00963217	0	0	0	0	0	0	0	0	0	0	0
k__Bacteria;p__Firmicutes;c__Clostridia;o__Clostridiales;f__Lachnospiraceae;g__NA;s__sp32638-sp32701	0	0	0	0	0	0	0	0	0	0.000484397	0	0	0	0	0	0	0	0	0	0	0	0	0
k__Bacteria;p__Firmicutes;c__Clostridia;o__Clostridiales;f__Lachnospiraceae;g__NA;s__sp32642-sp33491	0.000350035	0	0	0	0.000959551	0	0	0	0	0	0	0	0	0	0	0	0.000443295	0.000752641	0.00209495	0.000632511	0.000592618	0.000425202	0
k__Bacteria;p__Firmicutes;c__Clostridia;o__Clostridiales;f__Lachnospiraceae;g__NA;s__sp32655	0.00112511	0.00169435	0.00192387	0.00187871	0.00108257	0.00108737	0.000483494	0.00107807	0.00140563	0.0009433	0.0015175	0.000552904	0.00212976	0.0101305	0.00396843	0.00251408	0.0297747	0.0383328	0.0262549	0.00142315	0.000310419	0.000600285	0.00463757
k__Bacteria;p__Firmicutes;c__Clostridia;o__Clostridiales;f__Lachnospiraceae;g__NA;s__sp32658	0.0010251	0	0	0	0	0	0	0	0	0	0	0	0	0	0	0	0	0	0	0	0	0	0
k__Bacteria;p__Firmicutes;c__Clostridia;o__Clostridiales;f__Lachnospiraceae;g__NA;s__sp32668	0.000425043	0.00105381	0.00118181	0.00698788	0.000836532	0.00114615	0.00110129	0.000568982	0	0	0	0	0.000363617	0.00122265	0.000829559	0.00235113	0	0	0	0.00329809	0.000790157	0.000725345	0.0128404
k__Bacteria;p__Firmicutes;c__Clostridia;o__Clostridiales;f__Lachnospiraceae;g__NA;s__sp32693	0	0.000351269	0	0	0	0	0	0	0	0	0	0.000611105	0	0	0	0	0	0	0	0	0	0	0
k__Bacteria;p__Firmicutes;c__Clostridia;o__Clostridiales;f__Lachnospiraceae;g__NA;s__sp32701	0.0482048	0.0411604	0.0550776	0	0.0337565	0.0135775	0.0375514	0.0129069	0.0301163	0.0339333	0.0150821	0.0193225	0	0	0	0	0	0	0	0	0	0	0
k__Bacteria;p__Firmicutes;c__Clostridia;o__Clostridiales;f__Lachnospiraceae;g__NA;s__sp32702	0.0229523	0.00572361	0.0235262	0.0633262	0.017764	0.0104623	0.0222407	0.0397688	0.0391183	0.0310014	0.0348405	0.0228728	0.00828528	0	0	0.00945109	0	0.0233838	0	0.0054667	0.0112033	0	0.117414
k__Bacteria;p__Firmicutes;c__Clostridia;o__Clostridiales;f__Lachnospiraceae;g__NA;s__sp32706	0.00330033	0.00605422	0.00115432	0	0.00130401	0.00211597	0	0.00176684	0.00260191	0	0.000867142	0.00116401	0	0	0	0	0	0	0	0.00395319	0.00268089	0.00152572	0.00335085
k__Bacteria;p__Firmicutes;c__Clostridia;o__Clostridiales;f__Lachnospiraceae;g__NA;s__sp32711	0.0394789	0.0336598	0.048509	0.0242399	0.0223649	0.0324154	0.034543	0.0249154	0.0240452	0.0338823	0.0398575	0.0377721	0.0148823	0.0141727	0.0126452	0.00814749	0.0152691	0.0438608	0.0408652	0.061828	0.0195564	0.0188339	0.0341518
k__Bacteria;p__Firmicutes;c__Clostridia;o__Clostridiales;f__Lachnospiraceae;g__NA;s__sp32718	0.0171517	0.0151459	0.0183042	0.00850001	0.0115638	0.0160755	0.0180504	0.012877	0.0200676	0.0129258	0.0154537	0.0169072	0.00485689	0.00793473	0.00686068	0.00372457	0.00376801	0.00243959	0.00247585	0.00487937	0.000818377	0.00200095	0.00466438
k__Bacteria;p__Firmicutes;c__Clostridia;o__Clostridiales;f__Lachnospiraceae;g__NA;s__sp32722	0.0106761	0.0104347	0.0120104	0.0104933	0.00437949	0.0172216	0.0103414	0.00805558	0	0	0	0	0	0	0	0	0	0	0	0	0	0	0
k__Bacteria;p__Firmicutes;c__Clostridia;o__Clostridiales;f__Lachnospiraceae;g__NA;s__sp32735	0.0150765	0.0101661	0.011928	0.011593	0.00989076	0.0063479	0.00590937	0.0108406	0.0120824	0.00443606	0.00699907	0.00858457	0	0	0	0	0	0	0	0	0	0	0
k__Bacteria;p__Firmicutes;c__Clostridia;o__Clostridiales;f__Lachnospiraceae;g__NA;s__sp32746-sp32777	0.0289779	0.0334945	0.0250928	0.000778977	0.000418266	0.000411438	0	0	0.00110656	0	0.00195107	0.00130951	0	0	0	0.000279343	0.0196281	0.0131842	0.0162427	0.0236966	0.015013	0.00705335	0.0218475
k__Bacteria;p__Firmicutes;c__Clostridia;o__Clostridiales;f__Lachnospiraceae;g__NA;s__sp32754	0.00970097	0.0237416	0	0	0	0	0	0	0	0	0	0	0	0	0	0	0	0	0	0	0	0	0
k__Bacteria;p__Firmicutes;c__Clostridia;o__Clostridiales;f__Lachnospiraceae;g__NA;s__sp32758	0.0029503	0.00774857	0.00324309	0	0.00287865	0.00417316	0	0.00200641	0.00311033	0	0.00108393	0.00241532	0	0	0	0	0	0	0.000299279	0.00603144	0.00414832	0.00262625	0.00495925
k__Bacteria;p__Firmicutes;c__Clostridia;o__Clostridiales;f__Lachnospiraceae;g__NA;s__sp32761	0.0108011	0	0	0	0.00044287	0.00555441	0.00295469	0	0.000418698	0.00272792	0.00148653	0.00139681	0	0	0	0	0	0	0	0	0	0	0
k__Bacteria;p__Firmicutes;c__Clostridia;o__Clostridiales;f__Lachnospiraceae;g__NA;s__sp32763	0.00375038	0.00369865	0	0.038399	0.00354296	0.00437888	0.000295469	0.00353367	0.00059814	0.0014022	0.00126974	0	0.00137655	0.000948175	0.00208511	0	0	0.00189458	0	0	0	0	0.000723783
k__Bacteria;p__Firmicutes;c__Clostridia;o__Clostridiales;f__Lachnospiraceae;g__NA;s__sp32766	0	0	0	0	0	0	0	0.00113796	0	0	0	0	0	0	0	0	0	0	0	0	0	0	0
k__Bacteria;p__Firmicutes;c__Clostridia;o__Clostridiales;f__Lachnospiraceae;g__NA;s__sp32778	0.0218772	0.0173361	0.0196784	0.018283	0.0158695	0.0117848	0.010798	0.020094	0.0207255	0.00836223	0.0113348	0.0161215	0	0	0	0	0	0	0	0	0	0	0
k__Bacteria;p__Firmicutes;c__Clostridia;o__Clostridiales;f__Lachnospiraceae;g__NA;s__sp32790	0	0.00150839	0	0	0.00270643	0.00643607	0.000886406	0.0203635	0.00992912	0.00206506	0.00529576	0.0123967	0.00379201	0.00306909	0.0222636	0.0112203	0.0453639	0.0045418	0.0280778	0	0.0217011	0.0217603	0.00817607
k__Bacteria;p__Firmicutes;c__Clostridia;o__Clostridiales;f__Lachnospiraceae;g__NA;s__sp32796	0	0	0	0	0.000910343	0.00038205	0.00163851	0.000778606	0.000837396	0.000764838	0	0.00203702	0.000441536	0.00489059	0.0360074	0.00451604	0	0.000778594	0	0.018388	0	0.000500238	0.0116341
k__Bacteria;p__Firmicutes;c__Clostridia;o__Clostridiales;f__Lachnospiraceae;g__NA;s__sp32798	0	0	0	0	0	0	0	0	0	0	0	0	0.0186224	0.0194875	0.0112327	0.0108944	0.000664943	0	0.00111549	0.011453	0.0115984	0.0333658	0
k__Bacteria;p__Firmicutes;c__Clostridia;o__Clostridiales;f__Lachnospiraceae;g__NA;s__sp32806	0	0	0	0	0	0	0	0	0	0	0	0	0	0	0	0.000349178	0	0	0	0	0	0	0
k__Bacteria;p__Firmicutes;c__Clostridia;o__Clostridiales;f__Lachnospiraceae;g__NA;s__sp32807	0	0	0	0	0	0	0.000913267	0	0	0	0.000681325	0	0	0	0	0	0	0	0	0	0	0	0
k__Bacteria;p__Firmicutes;c__Clostridia;o__Clostridiales;f__Lachnospiraceae;g__NA;s__sp32815-sp32816-sp32825	0.0177768	0.00566162	0.0220146	0	0.0127694	0.00872836	0.00969674	0	0.00475521	0.00540485	0.0061629	0.0104179	0	0	0	0	0	0	0	0	0	0	0
k__Bacteria;p__Firmicutes;c__Clostridia;o__Clostridiales;f__Lachnospiraceae;g__NA;s__sp32816	0.00690069	0.00921564	0.00491961	0	0.00676607	0.00364416	0.00462005	0.0061989	0.0034393	0.00392617	0.00349954	0.00357933	0	0	0	0	0	0	0	0	0	0	0
k__Bacteria;p__Firmicutes;c__Clostridia;o__Clostridiales;f__Lachnospiraceae;g__NA;s__sp32826	0	0	0	0	0	0	0.000456633	0	0	0	0	0	0	0	0	0	0	0	0	0	0	0	0
k__Bacteria;p__Firmicutes;c__Clostridia;o__Clostridiales;f__Lachnospiraceae;g__NA;s__sp32843	0	0	0	0.00203909	0	0	0	0	0	0	0	0	0	0	0	0	0	0	0	0	0	0	0
k__Bacteria;p__Firmicutes;c__Clostridia;o__Clostridiales;f__Lachnospiraceae;g__NA;s__sp32859	0	0	0	0	0	0	0	0	0.00116637	0.00119825	0.00102199	0.00148411	0	0	0	0	0	0	0	0	0	0	0
k__Bacteria;p__Firmicutes;c__Clostridia;o__Clostridiales;f__Lachnospiraceae;g__NA;s__sp32861	0.000325033	0	0	0	0	0	0	0	0	0	0	0	0	0	0	0	0	0	0	0	0	0	0
k__Bacteria;p__Firmicutes;c__Clostridia;o__Clostridiales;f__Lachnospiraceae;g__NA;s__sp32862	0.000450045	0.000537234	0.00118181	0.000252022	0.000861136	0.000352661	0.000376051	0.000808553	0.000478512	0.000433408	0.000774234	0.000814806	0.000857098	0.000898271	0.000381149	0.000349178	0.00650166	0.00926527	0.00506054	0.00160387	0.00824021	0.00477727	0.00372614
k__Bacteria;p__Firmicutes;c__Clostridia;o__Clostridiales;f__Lachnospiraceae;g__NA;s__sp32862-sp32872-sp32880	0	0	0	0.00148922	0	0	0	0	0	0	0	0	0.00205184	0.00199616	0.0016367	0.00200196	0.0220662	0.00358153	0.0310978	0.00110689	0.00220115	0	0
k__Bacteria;p__Firmicutes;c__Clostridia;o__Clostridiales;f__Lachnospiraceae;g__NA;s__sp32872	0.00255026	0.000537234	0	0	0.00216514	0.00332089	0.00209514	0.00158716	0.000927117	0.000764838	0.0012078	0.000349203	0.00340242	0.00880804	0.00598628	0.0031426	0	0.000778594	0	0.00338845	0.00115702	0.00205097	0.00174244
k__Bacteria;p__Firmicutes;c__Clostridia;o__Clostridiales;f__Lachnospiraceae;g__NA;s__sp32880	0	0	0	0	0.00044287	0	0.00034919	0.000598928	0	0	0	0	0	0	0	0	0	0	0	0	0	0	0
k__Bacteria;p__Firmicutes;c__Clostridia;o__Clostridiales;f__Lachnospiraceae;g__NA;s__sp32883	0.00655066	0.00159104	0.00538684	0.000458222	0.00241118	0.00387927	0.00115501	0	0.000807489	0.00135121	0.00195107	0.00165871	0	0	0	0	0	0	0	0	0	0	0
k__Bacteria;p__Firmicutes;c__Clostridia;o__Clostridiales;f__Lachnospiraceae;g__NA;s__sp32885	0	0.000227292	0	0	0.000590493	0	0.000483494	0.000509089	0.000508419	0.000382419	0.000526479	0	0	0	0.00125555	0.000302621	0.00172393	0.00186863	0.000571351	0.00203307	0.00186251	0	0.00091143
k__Bacteria;p__Firmicutes;c__Clostridia;o__Clostridiales;f__Lachnospiraceae;g__NA;s__sp32910	0.00157516	0.00776924	0	0	0.00713512	0.00429071	0.00585565	0.00152727	0.00801507	0.00267693	0.00201301	0.00256082	0	0	0	0	0	0	0	0	0	0.000375178	0
k__Bacteria;p__Firmicutes;c__Clostridia;o__Clostridiales;f__Lachnospiraceae;g__NA;s__sp32912	0	0	0	0	0	0	0	0	0	0.000280441	0	0	0	0	0.000403569	0	0.000418668	0.000337391	0	0.000903587	0.000649057	0	0.000294875
k__Bacteria;p__Firmicutes;c__Clostridia;o__Clostridiales;f__Lachnospiraceae;g__NA;s__sp33374	0.00320032	0.00640549	0.00395767	0.00673586	0	0	0	0	0.00463558	0.00402815	0.00551254	0.00558724	0	0	0	0	0	0	0	0	0	0	0
k__Bacteria;p__Firmicutes;c__Clostridia;o__Clostridiales;f__Lachnospiraceae;g__NA;s__sp33413	0.00290029	0.00262418	0.00244606	0.00394071	0.0025096	0.00455521	0.00351876	0.00410266	0.0017047	0.00254946	0.00219882	0.00267722	0.0112721	0.0189136	0.0180485	0.0152475	0.0215491	0.00947289	0.0156441	0.0304509	0.00745005	0.0100798	0.0166738
k__Bacteria;p__Firmicutes;c__Clostridia;o__Clostridiales;f__Lachnospiraceae;g__NA;s__sp33416-sp33419	0	0	0.000632129	0.00533828	0	0	0	0	0	0.00466551	0	0	0.000467508	0.00164683	0	0.00104753	0.0014284	0.0008305	0.000789008	0.00234933	0.00982052	0.00217603	0.00251984
k__Bacteria;p__Firmicutes;c__Clostridia;o__Clostridiales;f__Lachnospiraceae;g__NA;s__sp33417	0.000525053	0.00297545	0	0.000572777	0.000369058	0.00117554	0	0.000598928	0.00571223	0.00313584	0.00591514	0.00119311	0	0.0012476	0	0.000675078	0	0	0	0.000293666	0	0	0.000589749
k__Bacteria;p__Firmicutes;c__Clostridia;o__Clostridiales;f__Lachnospiraceae;g__NA;s__sp33419	0.000650065	0.000991818	0	0.00252022	0.00548666	0.0073765	0.0047275	0.0116791	0.00275144	0.0018866	0.00278724	0.00305552	0	0.00157197	0.00112103	0.00181573	0.0187908	0	0.0169501	0.001762	0	0	0.00101866
k__Bacteria;p__Firmicutes;c__Clostridia;o__Clostridiales;f__Lachnospiraceae;g__NA;s__sp33421-sp33679	0.000375038	0.000309943	0	0	0	0	0	0	0	0	0	0	0	0	0.000269046	0	0.00440832	0.00147933	0.0045436	0.000338845	0	0	0.000294875
k__Bacteria;p__Firmicutes;c__Clostridia;o__Clostridiales;f__Lachnospiraceae;g__NA;s__sp33425	0.00247525	0	0	0	0	0	0	0	0	0.000305935	0	0	0	0	0	0	0.000566433	0.00129766	0.0254115	0.00201048	0.00121346	0.00332658	0.00123311
k__Bacteria;p__Firmicutes;c__Clostridia;o__Clostridiales;f__Lachnospiraceae;g__NA;s__sp33426	0.00120012	0.00163237	0.000824516	0.00121429	0	0.000323273	0	0.000479142	0	0	0	0	0.000909044	0.000274472	0	0.000884585	0.00100973	0.00129766	0	0.00192012	0	0.00212601	0.000294875
k__Bacteria;p__Firmicutes;c__Clostridia;o__Clostridiales;f__Lachnospiraceae;g__NA;s__sp33428	0.00432543	0.00190098	0.00431496	0.00137466	0.00147623	0.00226291	0.00290096	0.00308448	0.00239256	0.00502244	0.00294209	0.00264812	0	0	0	0	0	0	0	0	0	0	0
k__Bacteria;p__Firmicutes;c__Clostridia;o__Clostridiales;f__Lachnospiraceae;g__NA;s__sp33432	0.0105261	0.00487644	0.0119005	0.0102183	0.0105059	0.0133423	0.0120874	0.0122181	0.00122619	0	0	0	0	0	0	0	0	0	0	0.000338845	0	0	0
k__Bacteria;p__Firmicutes;c__Clostridia;o__Clostridiales;f__Lachnospiraceae;g__NA;s__sp33432-sp33629	0.00232523	0.00154971	0.00120929	0.00302426	0.00341994	0.00467276	0.00413656	0.0024556	0.00302061	0.00344177	0.00349954	0.00311372	0.00161031	0.00194625	0.0034976	0.00190884	0.00155153	0.00124575	0.00214937	0.00625734	0.000846597	0.00142568	0.0035653
k__Bacteria;p__Firmicutes;c__Clostridia;o__Clostridiales;f__Lachnospiraceae;g__NA;s__sp33433	0.00130013	0.00107447	0	0	0	0.00117554	0.00257863	0	0.00110656	0.00132572	0.00092908	0.00101851	0	0.000349328	0	0	0	0	0	0.000248486	0	0	0
k__Bacteria;p__Firmicutes;c__Clostridia;o__Clostridiales;f__Lachnospiraceae;g__NA;s__sp33436	0.00157516	0.00126043	0.00283084	0.00272642	0.00110717	0.00232169	0.00171909	0.00143743	0.00152526	0.0014022	0.00170331	0.000931207	0.000441536	0.000648751	0.00121071	0.000814749	0.000738825	0.0012198	0.00122432	0.00158128	0.000733717	0.000650309	0.00155479
k__Bacteria;p__Firmicutes;c__Clostridia;o__Clostridiales;f__Lachnospiraceae;g__NA;s__sp33438	0	0	0	0	0	0	0	0	0	0	0	0	0	0	0	0	0.00288142	0.00184267	0	0	0	0	0
k__Bacteria;p__Firmicutes;c__Clostridia;o__Clostridiales;f__Lachnospiraceae;g__NA;s__sp33440	0.00380038	0.00386396	0.00365535	0.00490297	0.00155004	0.00146942	0.00413656	0.00182673	0.00535335	0.00657761	0.00647259	0.00596555	0.004753	0.00162188	0.00343034	0.00484194	0.00165004	0.00171291	0.00130594	0.00149092	0.00406366	0.00125059	0.00195689
k__Bacteria;p__Firmicutes;c__Clostridia;o__Clostridiales;f__Lachnospiraceae;g__NA;s__sp33443-sp33760	0	0.000681875	0.00123677	0.000756066	0	0	0	0	0.00146544	0.000713849	0	0.000814806	0.000883071	0	0.000538092	0	0.0049255	0.00687758	0.00307441	0.000496973	0.000903036	0.00220105	0.00222496
k__Bacteria;p__Firmicutes;c__Clostridia;o__Clostridiales;f__Lachnospiraceae;g__NA;s__sp33451-sp33593	0.00142514	0.00117778	0.00291329	0.000504044	0	0	0	0	0	0	0	0	0	0	0	0	0	0.00114194	0	0	0	0	0
k__Bacteria;p__Firmicutes;c__Clostridia;o__Clostridiales;f__Lachnospiraceae;g__NA;s__sp33453	0.00142514	0.00115712	0.00164903	0	0.00322311	0.00270374	0.00504983	0.00242566	0.00625056	0.00820926	0.00644162	0.0116983	0.00233754	0.0124011	0.00204027	0.00335211	0.00029553	0.000804547	0	0.0039306	0	0.000300143	0.00447673
k__Bacteria;p__Firmicutes;c__Clostridia;o__Clostridiales;f__Lachnospiraceae;g__NA;s__sp33456	0	0	0.000384774	0	0.000393662	0	0	0	0.00110656	0.0018866	0.0019201	0.00200792	0.000363617	0.000848367	0	0.000372457	0	0.000467156	0	0.00128761	0	0	0.00359211
k__Bacteria;p__Firmicutes;c__Clostridia;o__Clostridiales;f__Lachnospiraceae;g__NA;s__sp33459	0.00165017	0.00159104	0.00222619	0.00265769	0.0012794	0.00226291	0.00214886	0.000988231	0.000538326	0.00124924	0.000991019	0.000698405	0	0	0	0	0	0	0	0	0	0	0
k__Bacteria;p__Firmicutes;c__Clostridia;o__Clostridiales;f__Lachnospiraceae;g__NA;s__sp33470	0.00135014	0.00109513	0.00203381	0.00169542	0.00179608	0.00255679	0.00169223	0.00173689	0.00272154	0.00400265	0.00222979	0.00145501	0.000831126	0.00264491	0.00201785	0.00186228	0.0117473	0.00350367	0.0053054	0.00264299	0.0100181	0.00245116	0.00217135
k__Bacteria;p__Firmicutes;c__Clostridia;o__Clostridiales;f__Lachnospiraceae;g__NA;s__sp33470-sp33680	0	0.000599223	0.00233613	0	0.0019191	0.000411438	0.000886406	0.00212619	0.000657954	0	0.000743264	0	0.00038959	0.000499039	0	0	0.000566433	0	0.00138757	0.00286889	0	0	0.00168883
k__Bacteria;p__Firmicutes;c__Clostridia;o__Clostridiales;f__Lachnospiraceae;g__NA;s__sp33478	0.00307531	0.00268617	0.00241858	0.002062	0.00179608	0.00170453	0.00179967	0.00119786	0.00239256	0.00183561	0.00269433	0.00305552	0.000649317	0.00464107	0.00044841	0.0042367	0.00391577	0.00698139	0.00350973	0.00234933	0.00316063	0.00417698	0.00176925
k__Bacteria;p__Firmicutes;c__Clostridia;o__Clostridiales;f__Lachnospiraceae;g__NA;s__sp33489	0.00465047	0.0083478	0.000302322	0.00279515	0.000541285	0.000969818	0.000483494	0.00236577	0.00221312	0.000713849	0.00207495	0.00445233	0.00212976	0.00309404	0.00291467	0.00370129	0	0	0	0	0	0	0.0012063
k__Bacteria;p__Firmicutes;c__Clostridia;o__Clostridiales;f__Lachnospiraceae;g__NA;s__sp33503	0.00152515	0.00388462	0.00107187	0.000962265	0.00120559	0.00205719	0.00298155	0.000808553	0.00164488	0.00249847	0.000898111	0.00133861	0	0	0	0	0	0	0	0	0	0	0
k__Bacteria;p__Firmicutes;c__Clostridia;o__Clostridiales;f__Lachnospiraceae;g__NA;s__sp33513	0.0116762	0.00134309	0.0045898	0.00904988	0.00971853	0.00129309	0.00521099	0.00302459	0.0133385	0.00130022	0.0115206	0.0101269	0.00124669	0.000948175	0	0.000651799	0.000517178	0.000856453	0	0	0	0.000475226	0.00203732
k__Bacteria;p__Firmicutes;c__Clostridia;o__Clostridiales;f__Lachnospiraceae;g__NA;s__sp33518	0	0	0	0	0	0	0	0	0	0	0	0	0	0	0	0	0	0	0	0.000361435	0	0	0
k__Bacteria;p__Firmicutes;c__Clostridia;o__Clostridiales;f__Lachnospiraceae;g__NA;s__sp33518-sp33558-sp33762	0	0	0	0	0	0	0	0	0	0	0.000340663	0	0	0	0	0	0	0	0	0	0	0	0
k__Bacteria;p__Firmicutes;c__Clostridia;o__Clostridiales;f__Lachnospiraceae;g__NA;s__sp33518-sp33694-sp33762	0	0	0	0	0.00044287	0	0	0.00041925	0.000807489	0.000866816	0	0	0	0	0.000358728	0.000256064	0.000369413	0.00124575	0.000408108	0.000813229	0.000564398	0	0.000294875
k__Bacteria;p__Firmicutes;c__Clostridia;o__Clostridiales;f__Lachnospiraceae;g__NA;s__sp33518-sp33762	0	0	0	0	0.000984155	0	0	0.000928338	0.00152526	0.0018866	0.00257046	0	0.000597372	0	0.000493251	0.000838028	0.001256	0.00103813	0.000897837	0.00124243	0.000903036	0.000625297	0.000696976
k__Bacteria;p__Firmicutes;c__Clostridia;o__Clostridiales;f__Lachnospiraceae;g__NA;s__sp33522	0.00282528	0.00307877	0.00197884	0	0.00164846	0.00149881	0.00131618	0.00254544	0.00409726	0.00288089	0.00334469	0.00369573	0	0	0	0	0	0	0	0	0	0	0
k__Bacteria;p__Firmicutes;c__Clostridia;o__Clostridiales;f__Lachnospiraceae;g__NA;s__sp33525	0.0115012	0.0124804	0.00590903	0.00852292	0.00644622	0.0171041	0.014478	0.0113497	0.00945061	0.00609321	0.00867142	0.00785706	0.0168822	0.0190633	0.0100892	0.0139904	0.00539342	0.00882406	0.00432594	0.0100298	0.00578508	0.00572772	0.00849775
k__Bacteria;p__Firmicutes;c__Clostridia;o__Clostridiales;f__Lachnospiraceae;g__NA;s__sp33529	0.00680068	0.00537234	0.00258348	0.00167251	0.00423187	0.0027919	0.00357248	0.00194652	0.00520382	0.00305935	0.00628678	0.00221162	0	0	0	0	0	0	0	0	0	0	0
k__Bacteria;p__Firmicutes;c__Clostridia;o__Clostridiales;f__Lachnospiraceae;g__NA;s__sp33529-sp33614	0	0	0	0	0	0	0	0	0	0.000305935	0	0	0	0	0	0	0	0	0	0	0	0	0
k__Bacteria;p__Firmicutes;c__Clostridia;o__Clostridiales;f__Lachnospiraceae;g__NA;s__sp33531	0.00130013	0	0	0	0	0	0	0	0	0	0	0	0	0	0	0	0	0	0	0	0	0	0
k__Bacteria;p__Firmicutes;c__Clostridia;o__Clostridiales;f__Lachnospiraceae;g__NA;s__sp33537	0.010451	0.0107447	0.011873	0.0163356	0.00349375	0.00570135	0.00539902	0.00431228	0.0149834	0.0121609	0.0123568	0.0115237	0	0	0	0	0	0	0	0	0	0	0
k__Bacteria;p__Firmicutes;c__Clostridia;o__Clostridiales;f__Lachnospiraceae;g__NA;s__sp33539	0.0316032	0.0261592	0.0231689	0.00829381	0.028073	0.0166338	0.0286067	0.0207828	0.0330472	0.0270753	0.0106535	0.0149284	0	0	0	0	0	0	0	0	0	0	0
k__Bacteria;p__Firmicutes;c__Clostridia;o__Clostridiales;f__Lachnospiraceae;g__NA;s__sp33540	0.00137514	0.00495909	0	0	0	0	0	0	0	0	0	0	0	0	0	0	0	0	0	0	0	0	0
k__Bacteria;p__Firmicutes;c__Clostridia;o__Clostridiales;f__Lachnospiraceae;g__NA;s__sp33558	0	0	0.00607393	0	0.00408424	0	0.000913267	0.0024556	0.000478512	0.000841322	0	0.000436503	0.0258688	0.0738329	0.0435631	0.075795	0.00187169	0.000545016	0.00818936	0.00914882	0.0103003	0.00122558	0.0150118
k__Bacteria;p__Firmicutes;c__Clostridia;o__Clostridiales;f__Lachnospiraceae;g__NA;s__sp33565	0.0312281	0.00493842	0.00659612	0.00907279	0.0439425	0.0198372	0.0351608	0.024047	0.0308939	0.0222058	0.0276247	0.0306716	0	0	0	0	0	0	0	0	0	0	0
k__Bacteria;p__Firmicutes;c__Clostridia;o__Clostridiales;f__Lachnospiraceae;g__NA;s__sp33577	0.00232523	0.00214894	0.000769548	0.000756066	0.00194371	0.00141064	0.00263236	0.00119786	0.00113647	0.00170814	0.00238464	0.000698405	0	0	0	0	0	0	0	0	0	0	0
k__Bacteria;p__Firmicutes;c__Clostridia;o__Clostridiales;f__Lachnospiraceae;g__NA;s__sp33582	0	0.000661212	0.00145664	0.00994341	0.00312469	0.00220413	0.0013699	0.00356362	0.00173461	0.00354375	0.00281821	0.00381213	0.00194795	0.0018714	0.00136765	0.00267703	0.0112548	0.0122499	0.00457081	0.00230415	0.00222937	0.002101	0.00139395
k__Bacteria;p__Firmicutes;c__Clostridia;o__Clostridiales;f__Lachnospiraceae;g__NA;s__sp33589	0.0125013	0.00504174	0.017892	0.0483882	0.0215776	0.0173979	0.0149077	0.0179978	0.0151928	0.00438507	0.0103747	0.00782796	0	0.00326871	0.00127797	0.00300293	0	0	0	0.00664137	0	0	0.00112588
k__Bacteria;p__Firmicutes;c__Clostridia;o__Clostridiales;f__Lachnospiraceae;g__NA;s__sp33597	0.00040004	0	0	0.00240566	0	0	0.000295469	0	0	0	0	0	0	0	0.000381149	0	0	0	0	0.000496973	0.000536178	0	0
k__Bacteria;p__Firmicutes;c__Clostridia;o__Clostridiales;f__Lachnospiraceae;g__NA;s__sp33604-sp33729	0	0	0	0	0	0	0	0	0	0	0	0.000582004	0	0	0	0	0	0	0	0	0	0	0
k__Bacteria;p__Firmicutes;c__Clostridia;o__Clostridiales;f__Lachnospiraceae;g__NA;s__sp33614	0	0.000764526	0.000742064	0	0	0	0	0	0	0	0	0	0	0	0	0	0	0	0	0	0	0	0
k__Bacteria;p__Firmicutes;c__Clostridia;o__Clostridiales;f__Lachnospiraceae;g__NA;s__sp33616-sp33639	0.00860086	0.00624019	0.00601896	0.00513208	0.0082669	0.00740588	0.0069838	0.0058096	0.0059814	0.00550683	0.00541963	0.00535444	0	0	0	0	0	0	0	0	0	0	0
k__Bacteria;p__Firmicutes;c__Clostridia;o__Clostridiales;f__Lachnospiraceae;g__NA;s__sp33625	0	0.00266551	0.00349045	0.000297844	0.00142702	0.00038205	0.000322329	0.000628874	0	0	0	0	0	0	0	0	0	0	0	0	0	0	0
k__Bacteria;p__Firmicutes;c__Clostridia;o__Clostridiales;f__Lachnospiraceae;g__NA;s__sp33631	0	0.000950492	0	0	0.000369058	0	0	0	0	0	0	0	0	0	0	0	0.00231499	0.00412655	0.00342811	0.00237192	0.00208827	0.00102549	0.00538816
k__Bacteria;p__Firmicutes;c__Clostridia;o__Clostridiales;f__Lachnospiraceae;g__NA;s__sp33636	0.00460046	0.00487644	0.00137419	0.000389488	0.00228816	0.00138126	0.00120874	0.00140748	0.00176451	0.00112176	0.000712295	0.00171691	0.00958392	0.0122015	0.00997713	0.00761209	0.00386652	0.00264722	0.00348252	0.00686726	0.00169319	0.00247618	0.007908
k__Bacteria;p__Firmicutes;c__Clostridia;o__Clostridiales;f__Lachnospiraceae;g__NA;s__sp33639	0	0	0.00156658	0	0.00137782	0	0	0	0	0	0	0	0	0	0	0	0	0	0	0	0	0	0
k__Bacteria;p__Firmicutes;c__Clostridia;o__Clostridiales;f__Lachnospiraceae;g__NA;s__sp33645-sp33744	0	0	0	0	0	0.00055838	0	0	0	0	0	0	0.00251935	0.00406717	0.000313887	0.00242097	0.000369413	0.000545016	0.00250306	0	0	0	0
k__Bacteria;p__Firmicutes;c__Clostridia;o__Clostridiales;f__Lachnospiraceae;g__NA;s__sp33651	0.00422542	0.00258286	0	0.000252022	0.00452711	0.00358539	0.0028741	0.00248555	0.00373837	0.00458903	0.00405698	0.00372483	0	0.00780997	0	0.00572652	0.00384189	0.00153123	0.00873351	0.00585073	0.00332995	0.000675321	0.00501287
k__Bacteria;p__Firmicutes;c__Clostridia;o__Clostridiales;f__Lachnospiraceae;g__NA;s__sp33655	0	0	0	0	0	0	0	0	0	0	0	0	0.0292193	0.0232303	0.00661405	0.0196471	0	0	0	0	0	0	0
k__Bacteria;p__Firmicutes;c__Clostridia;o__Clostridiales;f__Lachnospiraceae;g__NA;s__sp33658	0.0166017	0.0100628	0.0155559	0.0171375	0.00575731	0.00620096	0.00580193	0.012278	0.00819452	0.0115491	0.00631775	0.010738	0	0	0	0	0	0	0	0.0037273	0	0	0
k__Bacteria;p__Firmicutes;c__Clostridia;o__Clostridiales;f__Lachnospiraceae;g__NA;s__sp33669	0.000450045	0	0	0	0	0	0	0	0	0	0	0	0	0	0	0	0	0	0	0	0	0	0
k__Bacteria;p__Firmicutes;c__Clostridia;o__Clostridiales;f__Lachnospiraceae;g__NA;s__sp33670	0.00225023	0.0106	0.00162155	0.00142049	0.00088574	0.00120493	0.00107443	0.00110802	0.000388791	0	0.000433571	0.000407403	0.0130902	0.0167677	0.00647953	0.0122212	0.00595986	0.0101996	0.00282955	0.00533116	0.0059544	0.00480228	0.00739867
k__Bacteria;p__Firmicutes;c__Clostridia;o__Clostridiales;f__Lachnospiraceae;g__NA;s__sp33673	0	0	0	0	0	0	0.000483494	0.000479142	0	0	0	0	0	0	0	0	0	0	0	0.000632511	0	0	0
k__Bacteria;p__Firmicutes;c__Clostridia;o__Clostridiales;f__Lachnospiraceae;g__NA;s__sp33674	0.00992599	0.0181213	0.000412258	0.0264165	0.000959551	0.000617157	0.00639287	0	0.000986931	0	0	0.00122221	0.000649317	0.00222073	0.00499978	0.00500489	0.00972787	0.00493109	0.000707387	0.0105042	0.00214471	0	0.00876582
k__Bacteria;p__Firmicutes;c__Clostridia;o__Clostridiales;f__Lachnospiraceae;g__NA;s__sp33694	0.00162516	0.00171502	0.00769548	0.00762939	0.000664305	0.00276251	0.00131618	0.00757644	0	0.000688354	0	0	0	0	0	0	0	0	0	0	0	0	0
k__Bacteria;p__Firmicutes;c__Clostridia;o__Clostridiales;f__Lachnospiraceae;g__NA;s__sp33714	0.00640064	0.00210761	0.0113783	0.00474259	0.00157465	0.00343845	0.00174595	0.0106609	0.00317014	0.00359474	0.00278724	0.00244442	0.0022856	0.00319385	0.000246626	0.00107081	0.00049255	0.00114194	0.000707387	0.00164905	0	0.000275131	0.00206412
k__Bacteria;p__Firmicutes;c__Clostridia;o__Clostridiales;f__Lachnospiraceae;g__NA;s__sp33718	0.00130013	0.00611621	0.00206129	0.00923317	0.00238658	0.00264496	0.00145048	0.00170694	0.000867303	0.00196308	0.00176525	0.00119311	0	0	0	0	0	0	0	0	0	0	0
k__Bacteria;p__Firmicutes;c__Clostridia;o__Clostridiales;f__Lachnospiraceae;g__NA;s__sp33721	0.00157516	0.00274816	0.000522193	0.000366577	0.000516681	0.0012637	0.000483494	0.000688767	0.000358884	0.00124924	0.000681325	0.000349203	0	0.000898271	0	0.000628521	0	0	0	0.000429204	0	0	0.000375295
k__Bacteria;p__Firmicutes;c__Clostridia;o__Clostridiales;f__Lachnospiraceae;g__NA;s__sp33733	0.00215022	0.00281015	0.00167652	0	0.000615097	0.00302701	0.00236375	0.00176684	0.00134581	0.00155517	0.00123877	0.00183331	0	0	0	0	0	0	0	0	0	0	0
k__Bacteria;p__Firmicutes;c__Clostridia;o__Clostridiales;f__Lachnospiraceae;g__NA;s__sp33738	0.00155016	0.000640549	0.0027209	0.000481133	0.000861136	0.0027919	0.0012356	0.00140748	0.00116637	0.0018866	0.000991019	0.000727506	0	0	0	0	0	0	0	0	0	0	0
k__Bacteria;p__Firmicutes;c__Clostridia;o__Clostridiales;f__Lachnospiraceae;g__NA;s__sp33739	0.00122512	0.00185966	0.00230864	0.00187871	0.00356756	0.00149881	0.00263236	0.00188662	0.0046954	0.00318682	0.00340663	0.00253172	0.00597372	0.0024952	0.000605354	0.0013036	0.00039404	0.00298461	0.00584954	0.00637029	0.00273733	0.00137565	0.0128404
k__Bacteria;p__Firmicutes;c__Clostridia;o__Clostridiales;f__Lachnospiraceae;g__NA;s__sp33739-sp33766	0	0	0	0	0.000418266	0	0.000402912	0.000568982	0.000418698	0.000433408	0	0	0	0	0	0	0	0	0	0	0	0	0
k__Bacteria;p__Firmicutes;c__Clostridia;o__Clostridiales;f__Lachnospiraceae;g__NA;s__sp33744	0	0.000268617	0.00329806	0.000435311	0	0	0	0	0.00648982	0.00499694	0.00610096	0.00509254	0	0	0	0	0.00480236	0.0206327	0.00220378	0	0	0	0
k__Bacteria;p__Firmicutes;c__Clostridia;o__Clostridiales;f__Lachnospiraceae;g__NA;s__sp33760	0.00545055	0.00863708	0.00491961	0.0062089	0.0111702	0.0126076	0.0114158	0.0108106	0.00804498	0.00588925	0.00826881	0.00576184	0.00477897	0.00885795	0.00984261	0.00649472	0.0293314	0.0200099	0.0203238	0.0065736	0.0111751	0.0148821	0.0106691
k__Bacteria;p__Firmicutes;c__Clostridia;o__Clostridiales;f__Lachnospiraceae;g__NA;s__sp33761	0.00182518	0.000413257	0.000632129	0.00180998	0.000984155	0.00138126	0.000778963	0.000898392	0.00125609	0.00216704	0.00102199	0.000814806	0	0	0.00042599	0	0.00310307	0.00698139	0.00141477	0.0243743	0.00719607	0.00502739	0.00801523
k__Bacteria;p__Firmicutes;c__Clostridia;o__Clostridiales;f__Lachnospiraceae;g__NA;s__sp33766	0.000850085	0.00138441	0.00195135	0.00142049	0.00258341	0.00135187	0.00255177	0.00176684	0.00454586	0.00206506	0.00269433	0.00209522	0.00535037	0.00209597	0.000470831	0.00109409	0.000418668	0.00280294	0.00631207	0.00548929	0.00253979	0.00130062	0.0116073
k__Bacteria;p__Firmicutes;c__Clostridia;o__Clostridiales;f__Lachnospiraceae;g__NA;s__sp33767	0.00130013	0.00119845	0	0.00100809	0.000344454	0.00038205	0	0.00041925	0	0.00033143	0.000619387	0.000349203	0	0.00037428	0	0	0	0.00103813	0.000462522	0.000655101	0.000903036	0	0
k__Bacteria;p__Firmicutes;c__Clostridia;o__Clostridiales;f__Lachnospiraceae;g__NA;s__sp33781	0.0118762	0.0118398	0	0	0.00243578	0	0.000913267	0	0.00328977	0.000662859	0.0012078	0.00171691	0	0	0	0	0	0	0	0	0	0	0
k__Bacteria;p__Firmicutes;c__Clostridia;o__Clostridiales;f__Lachnospiraceae;g__Roseburia;s__faecis-sp33781	0.00212521	0.00214894	0.000329806	0	0	0	0	0	0	0	0	0	0	0	0	0	0	0	0	0	0	0	0
k__Bacteria;p__Firmicutes;c__Clostridia;o__Clostridiales;f__Lachnospiraceae;g__Roseburia;s__sp33112	0.00107511	0	0.00412258	0.000366577	0.000295247	0	0.000832684	0.000988231	0.000388791	0.00061187	0	0.00130951	0	0	0	0	0	0	0	0	0	0	0
k__Bacteria;p__Firmicutes;c__Clostridia;o__Clostridiales;f__Lachnospiraceae;g__Roseburia;s__sp33130	0	0	0	0	0.00300167	0.00199841	0.00290096	0.00173689	0	0	0	0	0	0	0	0	0	0	0	0	0	0	0
k__Bacteria;p__Firmicutes;c__Clostridia;o__Clostridiales;f__Lachnospiraceae;g__Roseburia;s__sp33136	0.0060006	0.00152905	0.000494709	0.0181685	0.0126218	0.0048197	0.00988477	0.00266523	0.0098394	0.0080308	0.00606999	0.00637295	0	0	0	0	0	0	0	0	0	0	0
k__Bacteria;p__Firmicutes;c__Clostridia;o__Clostridiales;f__Lachnospiraceae;g__Roseburia;s__sp33139	0.000425043	0	0	0	0.000467474	0	0.000456633	0	0.000478512	0.000637365	0.000650356	0.000611105	0.00184406	0.00137236	0.00116587	0.0016295	0.00105898	0.000726688	0.00116991	0.00212343	0.00115702	0.000650309	0.00139395
k__Bacteria;p__Firmicutes;c__Clostridia;o__Clostridiales;f__Lachnospiraceae;g__Roseburia;s__sp33140	0.00150015	0.0169849	0	0	0.0031985	0.00772916	0.00174595	0	0	0	0.000433571	0	0	0	0	0	0	0	0	0	0	0	0
k__Bacteria;p__Firmicutes;c__Clostridia;o__Clostridiales;f__Lachnospiraceae;g__Roseburia;s__sp33143	0	0	0	0	0.000713512	0	0	0.0259635	0	0.0023455	0	0	0	0	0	0	0	0	0	0	0	0	0
k__Bacteria;p__Firmicutes;c__Clostridia;o__Clostridiales;f__Lachnospiraceae;g__Roseburia;s__sp33149	0	0.000847177	0.000412258	0	0	0	0	0	0	0	0	0	0	0	0	0	0	0	0	0	0	0	0
k__Bacteria;p__Firmicutes;c__Clostridia;o__Clostridiales;f__Lachnospiraceae;g__Roseburia;s__sp33163	0.00332533	0.00266551	0.00321561	0.00375742	0.00103336	0.00117554	0.000886406	0.00155721	0.000957024	0.00127473	0.00123877	0.000785706	0.00251935	0.00189635	0.00195059	0.0013036	0.000566433	0.00101217	0.00087063	0.00126502	0.000649057	0.000525249	0.000884624
k__Bacteria;p__Firmicutes;c__Clostridia;o__Clostridiales;f__Lachnospiraceae;g__Roseburia;s__sp33164-sp33173	0	0.000309943	0.000577161	0	0.000418266	0	0	0	0.000418698	0	0	0.000523804	0	0	0	0	0	0	0	0	0	0	0
k__Bacteria;p__Firmicutes;c__Clostridia;o__Clostridiales;f__Lachnospiraceae;g__Tyzzerella;s__sp33281	0.000550055	0.00057856	0.000797032	0.000756066	0.000516681	0.00038205	0.000859545	0.000568982	0	0	0.000588417	0.000669305	0	0	0	0	0.00029553	0	0	0.000429204	0	0	0
k__Bacteria;p__Firmicutes;c__Clostridia;o__Clostridiales;f__Lachnospiraceae;g__Tyzzerella;s__sp33287	0	0.000516572	0.000522193	0	0.000270643	0	0	0	0.000568233	0.00117275	0.000712295	0.000320102	0.00148044	0.00419193	0.00367697	0.00174589	0.0029553	0.00308842	0.00119712	0.00112948	0.00152387	0.00422701	0.000348488
k__Bacteria;p__Firmicutes;c__Clostridia;o__Clostridiales;f__Lachnospiraceae;g__Tyzzerella;s__sp33287-sp33296	0	0	0	0	0	0	0	0	0	0	0	0	0	0	0	0	0	0	0	0	0	0.000300143	0
k__Bacteria;p__Firmicutes;c__Clostridia;o__Clostridiales;f__Lachnospiraceae;g__Tyzzerella;s__sp33301	0.00460046	0.00683941	0.00491961	0.00458222	0.00652003	0.0038205	0.00719869	0.00515078	0.00463558	0.000688354	0.0015175	0.00247352	0	0	0	0	0	0	0	0	0	0	0
k__Bacteria;p__Firmicutes;c__Clostridia;o__Clostridiales;f__NA;g__*Arthromitus;s__sp30492	0	0	0	0	0	0	0	0	0.00484493	0.00293188	0.00244658	0.00800256	0	0	0	0	0	0	0	0	0.000479738	0	0
k__Bacteria;p__Firmicutes;c__Clostridia;o__Clostridiales;f__NA;g__NA;s__sp31072	0.00030003	0.00126043	0.000467226	0.000252022	0.00100876	0.00123431	0.000966988	0.0012877	0.000986931	0.000866816	0.000588417	0.000814806	0	0	0.000560513	0	0.00110824	0.00116789	0.00068018	0.00250745	0.000395078	0.0023261	0.000294875
k__Bacteria;p__Firmicutes;c__Clostridia;o__Clostridiales;f__NA;g__NA;s__sp31075	0	0	0	0	0	0	0	0	0	0	0	0	0	0	0.000246626	0	0.000344785	0	0.000625765	0.000429204	0	0.000375178	0.00109908
k__Bacteria;p__Firmicutes;c__Clostridia;o__Clostridiales;f__NA;g__NA;s__sp31082	0.0168517	0.0118605	0.0173973	0.00526955	0.0116622	0.00893408	0.0130006	0.00110802	0.0101385	0.0122884	0.0096934	0.0230183	0	0.000573895	0.00121071	0.000395735	0.00150228	0.000285484	0.000299279	0.00637029	0.00141099	0	0.000616556
k__Bacteria;p__Firmicutes;c__Clostridia;o__Clostridiales;f__NA;g__NA;s__sp31087-sp31119	0	0.000909166	0	0	0.00260801	0.00094043	0	0.00275507	0.00242247	0.00831124	0.000774234	0.00421953	0.00192198	0.00109789	0.000336308	0.00267703	0	0	0	0	0	0.000775368	0.000616556
k__Bacteria;p__Firmicutes;c__Clostridia;o__Clostridiales;f__NA;g__NA;s__sp31106	0.00117512	0.000330606	0.000329806	0	0	0.00055838	0.000376051	0.00119786	0.000538326	0	0	0.000611105	0	0	0	0	0	0	0	0.00144574	0	0	0.00125992
k__Bacteria;p__Firmicutes;c__Clostridia;o__Clostridiales;f__NA;g__NA;s__sp31115	0.000525053	0.00150839	0.000604645	0.00183289	0	0	0.000805823	0.00188662	0.000717768	0	0.0015175	0.000814806	0.000493481	0.000573895	0.000336308	0	0.00128063	0.000441203	0.00204054	0.00406614	0.000451518	0.000350166	0.00168883
k__Bacteria;p__Firmicutes;c__Clostridia;o__Clostridiales;f__NA;g__NA;s__sp31116	0	0.000454583	0.00393019	0.002062	0	0	0	0.00041925	0	0.000407914	0.000433571	0.000785706	0	0	0	0	0.000738825	0.000311438	0.000652972	0	0	0.000325154	0.000884624
k__Bacteria;p__Firmicutes;c__Clostridia;o__Clostridiales;f__NA;g__NA;s__sp31118	0.00142514	0.0025622	0	0	0	0.000675934	0.00034919	0	0.000478512	0.000535386	0	0	0	0	0	0.00104753	0	0	0	0.000271076	0	0	0
k__Bacteria;p__Firmicutes;c__Clostridia;o__Clostridiales;f__NA;g__NA;s__sp31119	0	0.00057856	0.00214374	0	0	0	0.000376051	0	0.000508419	0.000739343	0	0	0.00376604	0.00394241	0.00446168	0.00237441	0	0	0	0.00140056	0	0	0.00147437
k__Bacteria;p__Firmicutes;c__Clostridia;o__Clostridiales;f__NA;g__NA;s__sp31122	0	0	0	0	0	0	0	0	0.000358884	0	0	0	0	0	0	0	0	0	0	0.00067769	0	0	0
k__Bacteria;p__Firmicutes;c__Clostridia;o__Clostridiales;f__NA;g__NA;s__sp31125	0.000450045	0	0	0	0	0	0	0	0	0	0	0	0	0	0	0	0	0	0	0	0	0	0
k__Bacteria;p__Firmicutes;c__Clostridia;o__Clostridiales;f__NA;g__NA;s__sp31126	0.000450045	0.000971155	0	0	0	0.000705322	0.000483494	0.000359357	0	0	0.000340663	0.000436503	0.00111683	0.000948175	0.00127797	0.00102426	0.00140377	0.000596922	0.000598558	0.0021912	0.000705497	0.000475226	0.00139395
k__Bacteria;p__Firmicutes;c__Clostridia;o__Clostridiales;f__Peptococcaceae;g__NA;s__sp34246	0.000775078	0.000826515	0.000577161	0.000733155	0.000688909	0.0015282	0.00067152	0.00104812	0.00059814	0.000917805	0.00092908	0.000436503	0	0.000998079	0.00112103	0.00160622	0.00128063	0.00124575	0.00108829	0.00110689	0.00206005	0.000625297	0.00251984
k__Bacteria;p__Firmicutes;c__Clostridia;o__Clostridiales;f__Peptococcaceae;g__Peptococcus;s__sp34117	0	0	0	0	0.00044287	0.000352661	0.000644659	0.000389303	0.00059814	0.000356924	0.000402601	0	0	0	0	0	0	0	0	0.000813229	0.000310419	0	0.00107227
k__Bacteria;p__Firmicutes;c__Clostridia;o__Clostridiales;f__Peptostreptococcaceae;g__Romboutsia;s__ilealis	0	0	0	0	0	0	0	0.00101818	0	0	0	0	0.0339723	0.0309404	0.0288328	0.0473486	0.0108854	0.0209701	0.00900558	0.0163097	0.00953832	0.0387434	0.00640682
k__Bacteria;p__Firmicutes;c__Clostridia;o__Clostridiales;f__Ruminococcaceae;g__Anaerotruncus;s__colihominis	0.00377538	0.00324407	0.00280335	0.003093	0.00583112	0.00205719	0.00601681	0.00404276	0.00583186	0.00346726	0.00337566	0.00305552	0	0	0	0	0	0	0.000353693	0	0	0	0
k__Bacteria;p__Firmicutes;c__Clostridia;o__Clostridiales;f__Ruminococcaceae;g__Anaerotruncus;s__sp34437	0	0	0	0	0	0	0	0	0	0	0	0	0	0	0	0	0	0	0	0	0	0.000825392	0
k__Bacteria;p__Firmicutes;c__Clostridia;o__Clostridiales;f__Ruminococcaceae;g__Anaerotruncus;s__sp34438	0	0	0	0	0	0.00055838	0.00034919	0	0.000448605	0.000458903	0.000433571	0	0	0	0.000336308	0.000558685	0.000467923	0	0.000544144	0.000587332	0	0	0.000402102
k__Bacteria;p__Firmicutes;c__Clostridia;o__Clostridiales;f__Ruminococcaceae;g__Anaerotruncus;s__sp34443	0.000775078	0.000475246	0.000329806	0.000366577	0.000295247	0	0.000483494	0.000449196	0	0.000484397	0.000402601	0.000582004	0	0	0	0	0	0	0	0	0	0	0
k__Bacteria;p__Firmicutes;c__Clostridia;o__Clostridiales;f__Ruminococcaceae;g__Anaerotruncus;s__sp34451	0	0	0	0	0	0	0	0	0	0	0	0	0	0	0	0	0	0	0	0.000474383	0	0	0.000375295
k__Bacteria;p__Firmicutes;c__Clostridia;o__Clostridiales;f__Ruminococcaceae;g__Anaerotruncus;s__sp34452-sp34475	0.000525053	0.000661212	0.000797032	0	0.00100876	0.000675934	0.00067152	0.000808553	0.001286	0.00135121	0.00139362	0.00116401	0	0.000573895	0	0	0	0	0	0.000293666	0	0	0
k__Bacteria;p__Firmicutes;c__Clostridia;o__Clostridiales;f__Ruminococcaceae;g__Anaerotruncus;s__sp34453	0.000475048	0.000702537	0	0	0.0025096	0.00141064	0.00252491	0.0025155	0.00101684	0.00150418	0.00148653	0.000727506	0.000831126	0	0.000403569	0	0	0.000311438	0	0.000406614	0	0	0.000804203
k__Bacteria;p__Firmicutes;c__Clostridia;o__Clostridiales;f__Ruminococcaceae;g__Anaerotruncus;s__sp34455	0.000550055	0.000268617	0	0	0.000393662	0.000499603	0.000832684	0.000718714	0.000957024	0	0.000557448	0.00133861	0	0	0	0	0	0	0	0.000609921	0	0	0.000589749
k__Bacteria;p__Firmicutes;c__Clostridia;o__Clostridiales;f__Ruminococcaceae;g__Anaerotruncus;s__sp34457	0	0	0	0	0	0	0	0	0	0	0	0	0.000311672	0	0	0	0	0	0.000326486	0	0.000395078	0	0
k__Bacteria;p__Firmicutes;c__Clostridia;o__Clostridiales;f__Ruminococcaceae;g__Anaerotruncus;s__sp34466	0.000475048	0.00107447	0.00107187	0.00197035	0.000418266	0.00188086	0.00185339	0.00191657	0	0	0.000340663	0	0.000415563	0.00037428	0.000291467	0.000256064	0.000664943	0	0.000625765	0.00194271	0	0	0.00083101
k__Bacteria;p__Firmicutes;c__Clostridia;o__Clostridiales;f__Ruminococcaceae;g__Anaerotruncus;s__sp34466-sp34475	0	0	0	0.000412399	0	0	0	0	0	0	0	0	0.000415563	0	0	0	0	0	0	0	0	0	0
k__Bacteria;p__Firmicutes;c__Clostridia;o__Clostridiales;f__Ruminococcaceae;g__Anaerotruncus;s__sp34471	0.0010251	0.00312009	0.00250103	0.00114555	0.00243578	0.00358539	0.00392167	0.00353367	0.00269163	0.00117275	0.00216785	0.00256082	0.000441536	0.000773511	0.000493251	0.000581964	0	0	0	0.00280112	0	0	0.000402102
k__Bacteria;p__Firmicutes;c__Clostridia;o__Clostridiales;f__Ruminococcaceae;g__Anaerotruncus;s__sp34475	0.00080008	0.00235557	0	0	0.00258341	0.00094043	0.00112815	0.0012877	0.00101684	0.00119825	0.00133168	0.000407403	0	0.00174664	0.000605354	0.000721635	0.00118212	0.000778594	0.000843423	0.000587332	0.000903036	0.000275131	0.000965044
k__Bacteria;p__Firmicutes;c__Clostridia;o__Clostridiales;f__Ruminococcaceae;g__Anaerotruncus;s__sp34481	0	0	0.000412258	0	0	0	0.000537216	0.000539035	0.00140563	0.00112176	0.00154847	0.000814806	0.000363617	0.000923223	0.000538092	0.000605242	0	0.000467156	0	0.00205566	0	0.000525249	0.000589749
k__Bacteria;p__Firmicutes;c__Clostridia;o__Clostridiales;f__Ruminococcaceae;g__Intestinimonas;s__sp34628	0	0	0.000439742	0	0	0	0	0	0	0	0	0	0	0	0	0	0	0	0	0.000474383	0	0	0.000348488
k__Bacteria;p__Firmicutes;c__Clostridia;o__Clostridiales;f__Ruminococcaceae;g__NA;s__sp33140	0.000550055	0.000351269	0.000989419	0.00126011	0.000590493	0.000969818	0	0.000658821	0.000777582	0.000713849	0.000867142	0.000989408	0.000649317	0.00104798	0.000470831	0.000558685	0.00140377	0.000960266	0.0011427	0.00352399	0.000705497	0.0010505	0.00128673
k__Bacteria;p__Firmicutes;c__Clostridia;o__Clostridiales;f__Ruminococcaceae;g__NA;s__sp34731	0.0080258	0.0112199	0.00382026	0.0140903	0.00597874	0.00479031	0.000886406	0.00700746	0.00577205	0.00545584	0.0102509	0.00733326	0.00150642	0.000623799	0.000493251	0	0.000714198	0.000804547	0.00209495	0.00512786	0.000592618	0.00142568	0.00509329
k__Bacteria;p__Firmicutes;c__Clostridia;o__Clostridiales;f__Ruminococcaceae;g__NA;s__sp34771	0.00175018	0.000475246	0.00541432	0.00242857	0.00275563	0.00531931	0.0100997	0.00227593	0.00418698	0.00915256	0.0023227	0.00427773	0	0.00361804	0.00968566	0.0115229	0.0125354	0.00999195	0.00799891	0.00813229	0.0059544	0	0.00482522
k__Bacteria;p__Firmicutes;c__Clostridia;o__Clostridiales;f__Ruminococcaceae;g__NA;s__sp34794	0.000750075	0.00086784	0.000851999	0.00116847	0.000787324	0	0.000456633	0.000928338	0.000657954	0.000866816	0.000774234	0.000640205	0.000571399	0.000474087	0.000762298	0.000675078	0.000861963	0.000622875	0.000979459	0	0.00138277	0	0
k__Bacteria;p__Firmicutes;c__Clostridia;o__Clostridiales;f__Ruminococcaceae;g__NA;s__sp34795	0.000925093	0.000454583	0.00109935	0	0	0.000440826	0.000322329	0	0	0.00033143	0	0.000465604	0	0.00037428	0.000336308	0	0	0	0	0.000474383	0	0	0.000536136
k__Bacteria;p__Firmicutes;c__Clostridia;o__Clostridiales;f__Ruminococcaceae;g__NA;s__sp34795-sp34820	0.000950095	0.000764526	0.00126426	0.000343666	0.000811928	0.0025274	0.002122	0.000688767	0	0.000662859	0	0	0.00254532	0.00279462	0.00385633	0.00304949	0	0.00140147	0.000489729	0.00264299	0.000620838	0.00130062	0.00174244
k__Bacteria;p__Firmicutes;c__Clostridia;o__Clostridiales;f__Ruminococcaceae;g__NA;s__sp34820	0	0.00043392	0	0	0.000418266	0.000587769	0	0	0	0	0	0	0	0	0	0	0.00891516	0.00116789	0.0133587	0.000451794	0.00499492	0	0
k__Bacteria;p__Firmicutes;c__Clostridia;o__Clostridiales;f__Ruminococcaceae;g__NA;s__sp34822	0	0	0	0	0	0	0	0	0	0	0	0	0	0	0	0	0	0	0	0.000519563	0	0.000375178	0.000804203
k__Bacteria;p__Firmicutes;c__Clostridia;o__Clostridiales;f__Ruminococcaceae;g__NA;s__sp34829	0	0	0	0	0	0.00346783	0.00550646	0	0	0	0	0	0.0158693	0	0.0254697	0.000558685	0	0	0	0.0349688	0	0	0.0147973
k__Bacteria;p__Firmicutes;c__Clostridia;o__Clostridiales;f__Ruminococcaceae;g__NA;s__sp34838	0	0	0	0.000389488	0	0	0	0	0	0	0	0	0	0	0	0	0.00219185	0	0.00429873	0	0.00228581	0	0.000589749
k__Bacteria;p__Firmicutes;c__Clostridia;o__Clostridiales;f__Ruminococcaceae;g__NA;s__sp34848	0	0	0	0	0.000418266	0	0	0	0	0	0	0	0	0	0	0	0	0	0	0	0	0	0
k__Bacteria;p__Firmicutes;c__Clostridia;o__Clostridiales;f__Ruminococcaceae;g__NA;s__sp34863	0	0.000371932	0	0	0.000270643	0.00038205	0.000295469	0.000509089	0	0	0	0	0.000441536	0	0.000739877	0	0	0	0	0.00101654	0	0	0
k__Bacteria;p__Firmicutes;c__Clostridia;o__Clostridiales;f__Ruminococcaceae;g__NA;s__sp34867	0.000750075	0.00157038	0	0.000274933	0.00120559	0.000999207	0.000805823	0	0.00059814	0.000917805	0.000588417	0.000669305	0	0.000523991	0	0	0	0	0	0.000768049	0	0	0.000562942
k__Bacteria;p__Firmicutes;c__Clostridia;o__Clostridiales;f__Ruminococcaceae;g__NA;s__sp34871	0.0151015	0.0136375	0.000659612	0.00100809	0.00782403	0.0124901	0.00827312	0.00973258	0.010946	0.0153477	0.0124497	0.0100396	0.00472703	0.0024952	0.00650195	0.00232786	0.00307844	0	0	0.00268817	0.000903036	0.00285135	0.00134034
k__Bacteria;p__Firmicutes;c__Clostridia;o__Clostridiales;f__Ruminococcaceae;g__NA;s__sp34871-sp34883	0	0	0.000302322	0	0	0	0	0	0	0	0	0	0	0	0	0	0	0.000545016	0	0	0	0	0
k__Bacteria;p__Firmicutes;c__Clostridia;o__Clostridiales;f__Ruminococcaceae;g__NA;s__sp34878	0.00305031	0.0043392	0.00610142	0.00554448	0.00295247	0.0032915	0.00276666	0.0020663	0.00412716	0.00262594	0.0038402	0.00433593	0.00166225	0.003119	0.00217479	0.00137343	0.00716661	0.00472347	0.00674738	0.00395319	0.00259623	0.00345164	0.00404782
k__Bacteria;p__Firmicutes;c__Clostridia;o__Clostridiales;f__Ruminococcaceae;g__NA;s__sp34878-sp34883	0.000950095	0	0	0	0	0	0	0	0	0	0	0	0	0	0	0	0	0	0	0	0	0	0
k__Bacteria;p__Firmicutes;c__Clostridia;o__Clostridiales;f__Ruminococcaceae;g__NA;s__sp34879	0.00272527	0.00136375	0.00261097	0.00270351	0.00137782	0.00223352	0.0019877	0.00161711	0.00107665	0.00109627	0.00235367	0.00133861	0.000831126	0.000798463	0.000986503	0.000721635	0.000714198	0.000726688	0	0.00234933	0.000310419	0.00040019	0.00112588
k__Bacteria;p__Firmicutes;c__Clostridia;o__Clostridiales;f__Ruminococcaceae;g__NA;s__sp34883	0	0.00167369	0	0	0.000639701	0.00102859	0	0	0	0	0	0	0	0	0	0	0	0	0	0	0.000395078	0	0.00214454
k__Bacteria;p__Firmicutes;c__Clostridia;o__Clostridiales;f__Ruminococcaceae;g__NA;s__sp34977	0	0	0	0	0	0	0	0	0	0	0	0	0	0	0	0	0	0	0	0	0	0	0.000402102
k__Bacteria;p__Firmicutes;c__Clostridia;o__Clostridiales;f__Ruminococcaceae;g__NA;s__sp35068	0.000625063	0.000309943	0	0.000412399	0.000615097	0.000675934	0.000805823	0.000628874	0.000388791	0.000509892	0.000402601	0	0	0.000399231	0	0.000395735	0	0.000389297	0	0.000655101	0	0	0.000670169
k__Bacteria;p__Firmicutes;c__Clostridia;o__Clostridiales;f__Ruminococcaceae;g__NA;s__sp35074	0	0	0	0	0	0	0	0	0	0	0	0	0.00116877	0.000523991	0.000381149	0.000279343	0	0	0	0	0	0	0
k__Bacteria;p__Firmicutes;c__Clostridia;o__Clostridiales;f__Ruminococcaceae;g__NA;s__sp35077	0	0	0	0	0	0	0	0	0	0	0	0	0	0	0.00042599	0	0.000763453	0.000389297	0.000761801	0	0.00110058	0.000700333	0
k__Bacteria;p__Firmicutes;c__Clostridia;o__Clostridiales;f__Ruminococcaceae;g__NA;s__sp35181	0	0	0	0	0	0	0	0	0	0	0	0	0	0	0.000246626	0	0	0	0	0	0	0	0
k__Bacteria;p__Firmicutes;c__Clostridia;o__Clostridiales;f__Ruminococcaceae;g__NA;s__sp35297	0.00162516	0.00276882	0.000659612	0.000687332	0.000492078	0.000705322	0.00107443	0	0.00191405	0.00206506	0.00164138	0.000814806	0	0	0	0	0	0	0	0	0	0	0
k__Bacteria;p__Firmicutes;c__Clostridia;o__Clostridiales;f__Ruminococcaceae;g__NA;s__sp35345-sp35374	0	0	0	0	0	0	0	0	0	0	0	0	0.000415563	0.000449135	0	0	0	0	0	0	0	0	0
k__Bacteria;p__Firmicutes;c__Clostridia;o__Clostridiales;f__Ruminococcaceae;g__NA;s__sp35351	0.00237524	0.00369865	0	0.00302426	0	0	0	0	0	0	0	0	0	0	0	0	0	0	0	0	0	0	0
k__Bacteria;p__Firmicutes;c__Clostridia;o__Clostridiales;f__Ruminococcaceae;g__NA;s__sp35360	0	0.000247954	0.00126426	0.000526955	0	0.000411438	0.000429772	0.000688767	0	0	0.000371632	0.000378303	0.00140252	0.00037428	0.00103134	0.00048885	0	0	0	0.000406614	0	0.00165078	0
k__Bacteria;p__Firmicutes;c__Clostridia;o__Clostridiales;f__Ruminococcaceae;g__NA;s__sp35361	0.00117512	0	0	0	0.000369058	0.00138126	0	0.00398287	0	0.000484397	0	0.000320102	0.000597372	0	0.000246626	0	0	0	0	0.00103913	0	0	0
k__Bacteria;p__Firmicutes;c__Clostridia;o__Clostridiales;f__Ruminococcaceae;g__NA;s__sp35373	0	0	0	0	0	0	0	0	0	0	0	0	0.00342839	0.000973127	0	0.000814749	0	0	0	0.00070028	0	0	0
k__Bacteria;p__Firmicutes;c__Clostridia;o__Clostridiales;f__Ruminococcaceae;g__NA;s__sp35377	0	0	0	0	0	0	0	0	0	0	0	0	0	0	0	0	0	0	0	0	0	0.00092544	0
k__Bacteria;p__Firmicutes;c__Clostridia;o__Clostridiales;f__Ruminococcaceae;g__NA;s__sp35380	0.000375038	0	0.00131922	0	0	0.00105798	0.00034919	0	0	0.000917805	0.000402601	0.000378303	0	0	0	0	0	0	0	0	0	0	0
k__Bacteria;p__Firmicutes;c__Clostridia;o__Clostridiales;f__Ruminococcaceae;g__NA;s__sp35382	0	0	0	0	0	0	0	0	0	0	0	0	0	0	0.000986503	0	0	0	0	0	0	0	0
k__Bacteria;p__Firmicutes;c__Clostridia;o__Clostridiales;f__Ruminococcaceae;g__NA;s__sp35382-sp35403	0	0.000826515	0.00241858	0	0	0	0.00110129	0.00365346	0.00125609	0.00242199	0.00222979	0.00270632	0.00038959	0	0	0	0	0	0	0	0	0	0
k__Bacteria;p__Firmicutes;c__Clostridia;o__Clostridiales;f__Ruminococcaceae;g__NA;s__sp35382-sp35403-sp35432	0	0	0	0	0	0	0	0.000688767	0	0	0	0	0	0	0	0	0	0	0	0	0	0	0
k__Bacteria;p__Firmicutes;c__Clostridia;o__Clostridiales;f__Ruminococcaceae;g__NA;s__sp35384	0.00147515	0.00140507	0.000934451	0.000320755	0.000393662	0.000999207	0.000617798	0.000509089	0	0.00104528	0	0.000465604	0.000363617	0	0.000493251	0.000977699	0	0.000441203	0	0.000587332	0	0	0
k__Bacteria;p__Firmicutes;c__Clostridia;o__Clostridiales;f__Ruminococcaceae;g__NA;s__sp35388	0	0	0	0	0	0	0	0	0	0	0.00096005	0	0.00103891	0.00269481	0.000336308	0.000465571	0	0	0	0	0	0	0
k__Bacteria;p__Firmicutes;c__Clostridia;o__Clostridiales;f__Ruminococcaceae;g__NA;s__sp35400	0	0	0	0.000572777	0.000590493	0.000440826	0.000590937	0.000539035	0	0.000637365	0.00046454	0.000611105	0.00194795	0.000973127	0.000627775	0.00263048	0	0	0	0.000248486	0	0	0
k__Bacteria;p__Firmicutes;c__Clostridia;o__Clostridiales;f__Ruminococcaceae;g__NA;s__sp35403	0	0	0.000934451	0	0.00194371	0.00167514	0.000429772	0.0012877	0.00089721	0.00165715	0.0011149	0.000523804	0.00132461	0.00104798	0.00136765	0.000581964	0.00145302	0	0.000598558	0.00519563	0.000423298	0.000475226	0
k__Bacteria;p__Firmicutes;c__Clostridia;o__Clostridiales;f__Ruminococcaceae;g__NA;s__sp35405-sp35415	0.000275028	0	0	0	0	0	0.000537216	0	0	0	0	0	0	0.000573895	0.000291467	0	0	0	0	0.000406614	0	0	0
k__Bacteria;p__Firmicutes;c__Clostridia;o__Clostridiales;f__Ruminococcaceae;g__NA;s__sp35419	0.000475048	0.000268617	0.000412258	0.000435311	0	0	0	0	0	0	0.00136265	0	0	0	0	0	0	0	0	0	0	0	0
k__Bacteria;p__Firmicutes;c__Clostridia;o__Clostridiales;f__Ruminococcaceae;g__NA;s__sp35423	0.000325033	0.00165303	0	0	0	0	0	0.00101818	0	0	0.00157944	0.000611105	0	0	0.000269046	0	0	0.00129766	0	0	0.00222937	0.00860409	0.000321681
k__Bacteria;p__Firmicutes;c__Clostridia;o__Clostridiales;f__Ruminococcaceae;g__NA;s__sp35424	0.00030003	0	0	0	0.000565889	0.000528992	0	0	0	0	0	0	0.000883071	0.000773511	0	0	0	0	0	0	0	0	0.000294875
k__Bacteria;p__Firmicutes;c__Clostridia;o__Clostridiales;f__Ruminococcaceae;g__NA;s__sp35432	0	0	0	0.000320755	0	0	0	0	0	0	0	0	0	0.00114779	0.000538092	0.00128032	0.00130526	0.0020503	0.000571351	0.00266558	0	0	0.00155479
k__Bacteria;p__Firmicutes;c__Clostridia;o__Clostridiales;f__Ruminococcaceae;g__NA;s__sp35498	0.00115012	0.000557897	0.000604645	0	0.00243578	0.0025274	0.000778963	0.00559998	0.000418698	0.000917805	0	0.000494704	0.0209859	0.0127006	0.00598628	0.00716979	0	0	0	0.00478901	0.00344283	0.0112053	0.000884624
k__Bacteria;p__Firmicutes;c__Clostridia;o__Clostridiales;f__Ruminococcaceae;g__NA;s__sp35499	0.0222522	0.00140507	0.0100041	0.0104016	0.0113178	0.0192494	0.0068495	0.0375228	0.00565242	0.00497145	0.00600805	0.00558724	0	0.00159693	0	0	0	0.00106408	0	0	0	0	0
k__Bacteria;p__Firmicutes;c__Clostridia;o__Clostridiales;f__Ruminococcaceae;g__NA;s__sp35511	0	0	0	0.000664421	0	0	0	0	0	0	0	0.000320102	0	0	0	0	0	0	0	0	0	0	0
k__Bacteria;p__Firmicutes;c__Clostridia;o__Clostridiales;f__Ruminococcaceae;g__NA;s__sp35598	0.00207521	0.00353335	0.00159406	0.00327628	0.0031985	0.00246863	0.00279352	0.00410266	0	0.00147869	0.00244658	0.00355023	0	0	0	0	0.00369413	0.00386702	0.00446198	0.00187494	0.0058133	0.00517746	0.00152799
k__Bacteria;p__Firmicutes;c__Clostridia;o__Clostridiales;f__Ruminococcaceae;g__NA;s__sp35601	0.0010251	0.000991818	0.00142916	0.000618599	0.000467474	0.00102859	0.000778963	0.0012877	0	0.00127473	0.00046454	0.000523804	0.000986962	0.000848367	0.00085198	0.000558685	0.00172393	0.000545016	0.00214937	0.000248486	0.000338639	0	0
k__Bacteria;p__Firmicutes;c__Clostridia;o__Clostridiales;f__Ruminococcaceae;g__NA;s__sp35693	0.0170267	0.0150012	0.0282259	0.0187413	0.00209133	0.0178682	0.00558704	0.00425239	0.0100787	0.0173108	0.00641065	0.0128914	0.00309075	0.00172169	0.000739877	0.00116393	0.00391577	0.00259531	0.00350973	0.00808711	0.00265267	0.00422701	0.00485203
k__Bacteria;p__Firmicutes;c__Clostridia;o__Clostridiales;f__Ruminococcaceae;g__NA;s__sp35696	0.00420042	0.0041739	0.013687	0.0122574	0.00218975	0.00135187	0.002122	0.00479142	0.0042767	0.000917805	0.00108393	0.00436503	0.0027531	0	0.00278014	0.00151311	0.000714198	0.00290675	0.00707387	0.00562483	0.000649057	0.00187589	0.0090875
k__Bacteria;p__Firmicutes;c__Clostridia;o__Clostridiales;f__Ruminococcaceae;g__NA;s__sp35697	0	0	0	0	0	0	0	0	0	0	0	0	0	0	0	0	0	0	0	0.00110689	0	0	0
k__Bacteria;p__Firmicutes;c__Clostridia;o__Clostridiales;f__Ruminococcaceae;g__NA;s__sp35730	0.00145015	0.00419456	0.00404013	0	0.00135321	0.0032915	0.00217572	0.00119786	0.00221312	0.00193759	0.00219882	0.00369573	0.000441536	0.00112284	0.000605354	0	0	0.000856453	0.000516936	0.00103913	0.000310419	0.00150071	0.00262706
k__Bacteria;p__Firmicutes;c__Clostridia;o__Clostridiales;f__Ruminococcaceae;g__NA;s__sp35733	0.0381538	0.0314076	0.0298475	0.044585	0.0250467	0.0281247	0.0318032	0.0219807	0.0461166	0.0386753	0.041406	0.0412641	0.00709054	0.00973127	0.00829559	0.00556357	0.0258835	0.0148192	0.0210856	0.0252327	0.0130094	0.0148571	0.0373686
k__Bacteria;p__Firmicutes;c__Clostridia;o__Clostridiales;f__Ruminococcaceae;g__NA;s__sp35736	0.000625063	0.000805852	0.000632129	0.000572777	0.000565889	0	0	0	0.000687861	0.000968795	0.00105296	0.000669305	0	0.000474087	0.000560513	0	0	0	0.000652972	0.000451794	0.00110058	0.00040019	0.000321681
k__Bacteria;p__Firmicutes;c__Clostridia;o__Clostridiales;f__Ruminococcaceae;g__NA;s__sp35748	0	0	0	0	0	0	0	0	0	0	0.00046454	0	0	0	0	0	0	0	0	0	0	0	0
k__Bacteria;p__Firmicutes;c__Clostridia;o__Clostridiales;f__Ruminococcaceae;g__NA;s__sp35748-sp35869	0	0	0.00109935	0	0	0	0	0	0	0	0	0	0	0	0	0	0	0	0	0	0	0	0
k__Bacteria;p__Firmicutes;c__Clostridia;o__Clostridiales;f__Ruminococcaceae;g__NA;s__sp35799	0.00115012	0	0.000797032	0.00162669	0	0	0.00292783	0.000988231	0.00155516	0.00117275	0.000774234	0.00160051	0.00298686	0.00204606	0.00269046	0.00372457	0.00307844	0.00404869	0.00571351	0.00469865	0.00251157	0.00290138	0.00525413
k__Bacteria;p__Firmicutes;c__Clostridia;o__Clostridiales;f__Ruminococcaceae;g__NA;s__sp35825	0	0	0	0	0	0	0	0	0	0	0	0	0	0	0	0	0	0	0	0.000519563	0	0	0.000348488
k__Bacteria;p__Firmicutes;c__Clostridia;o__Clostridiales;f__Ruminococcaceae;g__NA;s__sp35832-sp35839	0.00482548	0.0094016	0	0.00311591	0.00364137	0.0101096	0.000429772	0.00233582	0.00167479	0.00175913	0.00368535	0.000523804	0	0.000274472	0	0.0003259	0.00157616	0	0.000652972	0	0.000592618	0.000425202	0.00107227
k__Bacteria;p__Firmicutes;c__Clostridia;o__Clostridiales;f__Ruminococcaceae;g__NA;s__sp35841	0.00492549	0.00384329	0.00137419	0.00231402	0.0019191	0.00132248	0.00284724	0.00182673	0.00320005	0.00260045	0.00476928	0.00587824	0.000986962	0.000723607	0.00141249	0.000419014	0.00551656	0.0020503	0.0037818	0.00103913	0.00403544	0.00132563	0.00383337
k__Bacteria;p__Firmicutes;c__Clostridia;o__Clostridiales;f__Ruminococcaceae;g__NA;s__sp35849	0	0	0	0.000618599	0	0.000323273	0	0	0	0	0	0	0	0	0	0	0	0	0	0	0	0	0
k__Bacteria;p__Firmicutes;c__Clostridia;o__Clostridiales;f__Ruminococcaceae;g__NA;s__sp35869	0.000625063	0.00152905	0	0.00121429	0.00172227	0.00196902	0.00241747	0.00197646	0.000538326	0.000458903	0	0.000814806	0.0019999	0.00157197	0.00114345	0.00121048	0.00344785	0.00617684	0.00650252	0.00345622	0.00270911	0.00100048	0.00251984
k__Bacteria;p__Firmicutes;c__Clostridia;o__Clostridiales;f__Ruminococcaceae;g__NA;s__sp35873	0	0.000227292	0	0	0	0	0	0	0	0.000535386	0	0	0.00038959	0.000349328	0.00042599	0.000907863	0.00162542	0.00171291	0.00136036	0.000293666	0.000620838	0.000675321	0.000294875
k__Bacteria;p__Firmicutes;c__Clostridia;o__Clostridiales;f__Ruminococcaceae;g__NA;s__sp35877	0	0.000516572	0.000302322	0	0	0.000411438	0.000483494	0	0	0	0.000402601	0	0	0	0.000246626	0	0.000320158	0	0	0	0	0	0.000375295
k__Bacteria;p__Firmicutes;c__Clostridia;o__Clostridiales;f__Ruminococcaceae;g__NA;s__sp35882	0	0	0	0.00148922	0	0	0	0.000449196	0.00059814	0	0	0.00119311	0	0	0	0	0.00137914	0.000285484	0.000707387	0	0	0	0.00184967
k__Bacteria;p__Firmicutes;c__Clostridia;o__Clostridiales;f__Ruminococcaceae;g__Oscillibacter;s__sp34634	0.0090259	0.0161997	0.0322935	0.00955392	0.0402519	0.0418491	0.0299229	0.0103016	0.0188115	0.0371966	0.0169402	0.0271796	0.0118695	0.0333109	0.0201785	0.010359	0.0241596	0.00724092	0.0244865	0.0320548	0.00956654	0.00670318	0.0242333
k__Bacteria;p__Firmicutes;c__Clostridia;o__Clostridiales;f__Ruminococcaceae;g__Oscillibacter;s__sp34638	0.00115012	0.00113646	0	0.00419273	0.00145163	0.00185147	0.000993849	0.00125775	0.00101684	0.000764838	0.000743264	0.000902107	0.000285699	0	0	0	0	0	0	0.00124243	0.00149565	0.00040019	0.00075059
k__Bacteria;p__Firmicutes;c__Clostridia;o__Clostridiales;f__Ruminococcaceae;g__Oscillibacter;s__sp34640	0	0	0.00118181	0	0	0	0.000913267	0	0.000927117	0	0.00213688	0	0	0	0	0	0	0	0	0	0	0	0
k__Bacteria;p__Firmicutes;c__Clostridia;o__Clostridiales;f__Ruminococcaceae;g__Oscillibacter;s__sp34643	0.00367537	0.0014464	0.00371032	0.000985177	0.00273103	0.00576013	0.0124634	0.00850478	0.00798517	0.0037732	0.0100341	0.00558724	0.000857098	0	0.00103134	0.000465571	0.00226573	0.00225792	0.000789008	0.0128309	0.00118524	0.00140067	0.00656766
k__Bacteria;p__Firmicutes;c__Clostridia;o__Clostridiales;f__Ruminococcaceae;g__Oscillibacter;s__sp34645	0.00390039	0.00535168	0.000687096	0.00281806	0.000393662	0.000852264	0.00067152	0	0.000777582	0.000790332	0.0011149	0.000523804	0.000701262	0.000573895	0.00105376	0.00048885	0.000640315	0.000493109	0.000625765	0.00232674	0.00129811	0.0010505	0.0012063
k__Bacteria;p__Firmicutes;c__Clostridia;o__Clostridiales;f__Ruminococcaceae;g__Oscillibacter;s__sp34648	0.000875088	0.00113646	0.000439742	0.000435311	0.00120559	0.00094043	0.0012356	0.000958285	0.00104674	0.000790332	0.00123877	0.000669305	0.0014285	0.00179654	0.000470831	0.00277015	0.00174855	0.00269913	0.00136036	0.000790639	0.00172141	0.0014757	0.0023858
k__Bacteria;p__Firmicutes;c__Clostridia;o__Clostridiales;f__Ruminococcaceae;g__Oscillibacter;s__sp34650-sp34654	0.0030253	0.000785189	0.000906967	0.00476551	0.00216514	0.00155759	0	0	0	0.000841322	0	0.00104761	0.00122072	0.00104798	0.000650195	0.0003259	0	0.00106408	0.000571351	0.00207825	0.00237047	0.00350166	0.00152799
k__Bacteria;p__Firmicutes;c__Clostridia;o__Clostridiales;f__Ruminococcaceae;g__Oscillibacter-Oscillospira;s__sp34648-sp34660	0	0	0	0	0	0	0	0	0	0	0	0	0	0.000823415	0	0	0	0	0	0	0	0	0
k__Bacteria;p__Firmicutes;c__Clostridia;o__Clostridiales;f__Ruminococcaceae;g__Papillibacter;s__sp34663-sp35693	0	0	0	0	0	0	0	0	0.000508419	0	0	0	0	0	0	0	0	0	0	0	0	0	0
k__Bacteria;p__Firmicutes;c__Clostridia;o__Clostridiales;f__Ruminococcaceae;g__Ruminiclostridium;s__sp34857-sp34950	0.00275028	0.00119845	0.00431496	0.011845	0.00307548	0.00387927	0.00112815	0.00191657	0.00275144	0.00221803	0.00328275	0.00439413	0.000493481	0.00139731	0.00141249	0.00141999	0.00374338	0.000934313	0.00440756	0.00103913	0.00316063	0.00135064	0.00270748
k__Bacteria;p__Firmicutes;c__Clostridia;o__Clostridiales;f__Ruminococcaceae;g__Ruminiclostridium;s__sp34901	0	0	0	0	0	0	0	0	0	0	0	0	0.0221287	0.00613818	0.00497736	0.0433679	0	0	0	0	0	0	0
k__Bacteria;p__Firmicutes;c__Clostridia;o__Clostridiales;f__Ruminococcaceae;g__Ruminiclostridium;s__sp34925	0	0.0102075	0.00651367	0.000481133	0.000811928	0	0.000590937	0.00859462	0.00107665	0.00145319	0.0011149	0.00427773	0.00140252	0.00107293	0.00103134	0	0.00029553	0.00391892	0	0.000293666	0.000310419	0.00915435	0.0067285
k__Bacteria;p__Firmicutes;c__Clostridia;o__Clostridiales;f__Ruminococcaceae;g__Ruminiclostridium;s__sp34950	0.00040004	0.000619886	0.000329806	0	0.00100876	0.00105798	0.000617798	0.000449196	0.000927117	0.000458903	0.000836172	0.000989408	0.000285699	0	0	0	0.000369413	0	0	0.000632511	0	0	0.00101866
k__Bacteria;p__Firmicutes;c__Clostridia;o__Clostridiales;f__Ruminococcaceae;g__Ruminiclostridium;s__sp34957	0	0	0	0.000252022	0	0	0	0	0	0	0	0	0	0	0	0	0	0	0	0	0	0	0
k__Bacteria;p__Firmicutes;c__Erysipelotrichia;o__Erysipelotrichales;f__Erysipelotrichaceae;g__Allobaculum;s__sp36555	0.000475048	0	0	0.000366577	0	0	0	0	0	0	0	0	0.0389071	0.00439155	0.0227792	0.0126868	0.00411279	0.00726688	0.0111822	0	0.0143921	0.00787874	0.000375295
k__Bacteria;p__Firmicutes;c__Erysipelotrichia;o__Erysipelotrichales;f__Erysipelotrichaceae;g__Erysipelatoclostridium;s__sp36616-sp36629	0	0	0	0.00128302	0	0	0	0	0	0	0	0	0.0118695	0.0102303	0.0172638	0.0110108	0.0124369	0.0115751	0.0209495	0.00424686	0.0163111	0.0113054	0.00345807
k__Bacteria;p__Firmicutes;c__Erysipelotrichia;o__Erysipelotrichales;f__Erysipelotrichaceae;g__Erysipelatoclostridium;s__sp36629	0	0	0	0	0	0	0	0	0	0	0	0	0	0	0	0	0.00059106	0	0	0	0	0	0
k__Bacteria;p__Firmicutes;c__Erysipelotrichia;o__Erysipelotrichales;f__Erysipelotrichaceae;g__NA;s__sp36777	0.00090009	0.000805852	0.00140168	0	0.00120559	0	0.000295469	0.00119786	0.00089721	0.00163165	0.000340663	0.000465604	0.000545426	0.000274472	0.00100892	0.000395735	0.00184706	0.000285484	0.00198612	0	0.00152387	0.000700333	0
k__Bacteria;p__Firmicutes;c__Erysipelotrichia;o__Erysipelotrichales;f__Erysipelotrichaceae;g__NA;s__sp36786	0	0	0	0	0	0	0	0	0	0	0	0	0.000701262	0	0	0	0	0	0	0	0.000649057	0.000550261	0
k__Bacteria;p__Firmicutes;c__Erysipelotrichia;o__Erysipelotrichales;f__Erysipelotrichaceae;g__Turicibacter;s__sanguinis	0.00180018	0.00028928	0	0	0.00209133	0.00358539	0.00964302	0.0382715	0	0.00033143	0.000867142	0	0.0784375	0.0891783	0.0588314	0.122538	0.0364487	0.1341	0.0715277	0.0588687	0.0397054	0.133238	0.0152531
k__Bacteria;p__Proteobacteria;c__Alphaproteobacteria;o__Rhodospirillales;f__Rhodospirillaceae;g__Thalassospira;s__sp46235	0	0	0	0	0	0	0	0	0	0	0	0	0	0.00421688	0	0	0	0	0	0	0	0	0
k__Bacteria;p__Proteobacteria;c__Betaproteobacteria;o__Burkholderiales;f__Alcaligenaceae;g__Parasutterella;s__excrementihominis	0.000475048	0	0	0.000320755	0	0.000323273	0.000402912	0.000509089	0	0	0.000402601	0	0.00916835	0.00162188	0.0061208	0.00321244	0.00172393	0.00617684	0.00405387	0.000587332	0.0145897	0.00720342	0.000562942
k__Bacteria;p__Proteobacteria;c__Deltaproteobacteria;o__Desulfovibrionales;f__Desulfovibrionaceae;g__Desulfovibrio;s__sp52643	0.0029503	0.00772791	0.00659612	0.00609435	0.00492078	0.00499603	0.00604368	0.00943311	0.00391782	0.0051754	0.00433571	0.00599465	0	0	0	0	0	0	0	0.0146607	0.00349927	0.00470223	0.0109104
k__Bacteria;p__Proteobacteria;c__Gammaproteobacteria;o__Pseudomonadales;f__Moraxellaceae;g__Acinetobacter;s__calcoaceticus-pittii	0	0	0	0	0	0	0	0	0	0	0	0	0	0	0.00105376	0	0	0.00041525	0	0	0.000451518	0.000425202	0
k__Bacteria;p__Proteobacteria;c__Gammaproteobacteria;o__Pseudomonadales;f__Moraxellaceae;g__Acinetobacter;s__guillouiae	0	0	0	0	0	0	0	0	0	0	0	0	0.000337645	0	0	0	0.000418668	0	0.000353693	0	0	0	0
k__Bacteria;p__Saccharibacteria;c__NA;o__NA;f__NA;g__*Saccharimonas;s__sp65946	0.00040004	0.000247954	0.000549677	0.000343666	0.00044287	0	0.000295469	0	0	0	0	0	0	0.000598847	0.000672616	0.000535407	0	0.000337391	0	0.000655101	0.000536178	0	0.000375295
k__Bacteria;p__Tenericutes;c__Mollicutes;o__NA;f__NA;g__NA;s__sp67817	0.000450045	0	0	0	0	0	0	0	0	0	0	0	0	0	0	0	0	0	0	0.000248486	0	0	0
k__Bacteria;p__Tenericutes;c__Mollicutes;o__NA;f__NA;g__NA;s__sp67828	0	0	0.000549677	0	0	0	0	0	0	0	0	0	0	0	0	0	0	0	0	0	0	0	0
k__Bacteria;p__Tenericutes;c__Mollicutes;o__NA;f__NA;g__NA;s__sp67844	0.00070007	0	0	0.000366577	0	0.00108737	0.00067152	0	0	0.000790332	0.000712295	0	0.0019999	0	0	0.000465571	0	0	0	0.00216861	0	0.0054776	0
k__Bacteria;p__Tenericutes;c__Mollicutes;o__NA;f__NA;g__NA;s__sp67943	0	0	0	0	0	0	0	0	0	0	0	0	0	0.000274472	0	0	0	0	0	0.000338845	0	0	0
k__Bacteria;p__Verrucomicrobia;c__Verrucomicrobiae;o__Verrucomicrobiales;f__Verrucomicrobiaceae;g__Akkermansia;s__muciniphila	0	0	0	0	0	0	0	0	0	0	0	0	0.0732429	0.0638521	0.0859603	0.08499	0.0756803	0.0702551	0.0719902	0.02268	0.127723	0.132938	0.0609318
