# Supplementary material for: Mucosal Metabolomic Signatures in Chronic Colitis: Novel Insights into the Pathophysiology of Inflammatory Bowel Disease
Source: Metabolites. 2023 Jul 23;13(7):873. doi: 10.3390/metabo13070873 (PMC10386370; doi:10.3390/metabo13070873)
Supplement: Supplementary file 1 [file metabolites-13-00873-s001.zip › Data S2.xlsx]

## Sheet: colon
Superpathway ->	Lipid	Amino Acid	Amino Acid	Amino Acid	Cofactors and Vitamins	Lipid	Amino Acid	Nucleotide	Nucleotide	Nucleotide	Energy	Amino Acid	Nucleotide	Amino Acid	Lipid	Carbohydrate	Amino Acid	Lipid	Amino Acid	Nucleotide	Nucleotide	Lipid	Lipid	Lipid	Cofactors and Vitamins	Amino Acid	Amino Acid	Amino Acid	Amino Acid	Xenobiotics	Nucleotide	Nucleotide	Nucleotide	Nucleotide	Amino Acid	Nucleotide	Cofactors and Vitamins	Nucleotide	Carbohydrate	Lipid	Amino Acid	Amino Acid	Cofactors and Vitamins	Amino Acid	Amino Acid	Amino Acid	Nucleotide	Amino Acid	Cofactors and Vitamins
Subpathway ->	Mevalonate Metabolism	Glutamate Metabolism	Polyamine Metabolism	Polyamine Metabolism	Nicotinate and Nicotinamide Metabolism	Fatty Acid, Dihydroxy	Tryptophan Metabolism	Pyrimidine Metabolism, Cytidine containing	Purine Metabolism, Guanine containing	Pyrimidine Metabolism, Uracil containing	TCA Cycle	Tryptophan Metabolism	Pyrimidine Metabolism, Uracil containing	Leucine, Isoleucine and Valine Metabolism	Mevalonate Metabolism	Glycolysis, Gluconeogenesis, and Pyruvate Metabolism	Glycine, Serine and Threonine Metabolism	Primary Bile Acid Metabolism	Phenylalanine Metabolism	Purine Metabolism, HypoXanthine/Inosine containing	Purine Metabolism, Guanine containing	Fatty Acid, Dihydroxy	Long Chain Polyunsaturated Fatty Acid n3 and n6	Medium Chain Fatty Acid	Nicotinate and Nicotinamide Metabolism	Lysine Metabolism	Polyamine Metabolism	Methionine, Cysteine, SAM and Taurine Metabolism	Methionine, Cysteine, SAM and Taurine Metabolism	Chemical	Purine Metabolism, Adenine containing	Purine Metabolism, Adenine containing	Purine Metabolism, Adenine containing	Purine Metabolism, Adenine containing	Polyamine Metabolism	Purine Metabolism, Adenine containing	Nicotinate and Nicotinamide Metabolism	Purine Metabolism, HypoXanthine/Inosine containing	Pentose Phosphate Pathway	Long Chain Polyunsaturated Fatty Acid n3 and n6	Urea cycle; Arginine and Proline Metabolism	Urea cycle; Arginine and Proline Metabolism	Ascorbate and Aldarate Metabolism	Alanine and Aspartate Metabolism	Tyrosine Metabolism	Phenylalanine Metabolism	Pyrimidine Metabolism, Uracil containing	Histidine Metabolism	Hemoglobin and Porphyrin Metabolism
Compound Name ->	mevalonate	S-1-pyrroline-5-carboxylate	putrescine	spermidine	1-methylnicotinamide	12,13-DiHOME	5-hydroxyindoleacetate	cytidine 2',3'-cyclic monophosphate	guanosine-2',3'-cyclic monophosphate	uridine-2',3'-cyclic monophosphate	alpha-ketoglutarate	kynurenate	uridine 3'-monophosphate 3'-UMP	3-hydroxyisobutyrate	3-hydroxy-3-methylglutarate	3-phosphoglycerate	3-phosphoserine	cholate	4-hydroxyphenylacetate	hypoxanthine	guanine	9,10-DiHOME	linoleate 18:2n6	laurate 12:0	quinolinate	N6,N6,N6-trimethyllysine	N-acetylputrescine	N-formylmethionine	S-adenosylhomocysteine SAH	glycolate hydroxyacetate	adenosine 3',5'-cyclic monophosphate cAMP	adenosine 5'-diphosphate ADP	adenosine 5'-monophosphate AMP	2'-deoxyadenosine	5-methylthioadenosine MTA	N6-methyladenosine	adenosine 5'-diphosphoribose ADP-ribose	allantoic acid	ribose 1-phosphate	arachidonate 20:4n6	arginine	argininosuccinate	ascorbate Vitamin C	aspartate	3-4-hydroxyphenyllactate	phenylpyruvate	beta-alanine	carnosine	biliverdin
Control	0.724108	1.02559	0.172951	0.506737	0.933348	1.78205	1.20106	0.412776	0.574761	0.501455	0.930635	1.23718	0.955096	0.587446	0.412389	3.4571	1	0.926608	0.284421	1.16077	0.677332	1.37311	1	1.10497	0.268382	0.524345	0.367817	0.677489	0.5323	0.448099	0.678034	1.3118	0.522012	0.455463	0.608384	1.80828	0.373309	0.566703	0.509548	0.665796	1.00882	0.70119	0.557666	0.6957	0.622163	0.657924	0.687193	1	0.750289
Control	1.75503	0.742114	0.409285	0.640897	1	1.25246	1.90038	0.345413	0.13607	0.354836	0.862431	0.802879	0.381586	1.56606	0.439088	1.03756	0.385627	0.916938	0.46793	0.950169	1.78407	1.04646	0.950715	0.884752	0.179747	0.805431	0.287949	0.827826	1.2086	0.752454	1.04544	1.19169	1.00378	0.480138	1.12941	0.68454	0.607785	0.402142	1.3273	0.972293	0.718659	0.599825	1.00804	0.636586	0.548098	0.806214	0.894316	0.545804	0.669281
Control	0.980581	1	0.226403	0.954821	0.899626	1.51246	1.21542	4.20305	0.13607	2.5751	0.584209	0.477045	2.53252	1.22661	0.401539	1.20693	0.418291	0.49257	0.278696	1.25918	1	1.16384	1.62028	2.43631	0.196334	0.759047	0.273708	0.783962	1.21496	1.58283	0.823748	0.848154	0.476617	0.455463	1.46181	1.50468	0.373309	0.402142	1.45116	1.07585	0.89475	1.62721	0.0594611	1.10715	0.430889	1.0538	1.17894	0.514566	0.708658
Control	1.70389	0.522351	0.638663	0.540492	0.644949	1.88291	3.72314	1.3177	2.88798	0.705384	0.626331	1.10345	0.249724	1	0.39105	4.33404	1.97373	3.50129	0.549028	1.16637	0.163268	1.88228	1.01025	0.909099	0.221404	1.47044	1.18918	1.76683	0.242469	0.768572	1.18068	1.97541	0.352157	0.759095	0.106	0.616581	0.373309	1	0.950801	0.568932	0.918546	0.985137	0.258704	0.636165	1.13002	0.983266	1.18942	2.31065	0.836866
Control	1	0.564224	0.497924	0.70223	0.809339	1.0027	1.46746	0.457085	0.290058	0.465429	0.69993	0.696366	0.492984	1.72432	0.527459	1.02767	0.484674	1.25446	0.278696	1.19808	1.09402	1	1.04289	1	0.194752	0.635763	0.595548	1.18535	1.08841	0.737593	0.896451	0.783973	0.628945	0.455463	0.571096	1.01043	0.373309	0.810936	1.06206	1	0.884358	0.960901	0.931022	0.724794	0.575036	1.01673	1.09953	0.814851	0.634488
Control	1.11776	0.625286	0.2874	0.588764	0.730605	1.62337	1.55799	0.80929	0.148273	0.419344	0.658312	0.841516	0.402848	1.7942	0.486227	0.796395	0.743507	1.75627	0.278696	1.11111	1.27566	1.39998	0.619382	1.43663	0.196006	0.595967	0.458655	1.29621	1.81635	1	1.1212	1.74937	0.973864	0.534075	0.989362	0.795657	0.593708	0.402142	1.77842	1.02038	0.862781	0.868538	0.540695	0.670023	0.621461	0.856614	1	0.609207	0.771452
Chronic DSS	1.41104	0.664299	2.0826	1.50148	1.27246	0.579384	0.710556	2.70877	2.88386	2.06362	1	1.76956	0.667678	0.722118	1.24539	0.267361	2.76391	0.532173	1.87899	0.944362	0.589827	0.615537	1.02677	2.08286	1	1.05045	4.33015	1.21293	0.588899	1.10718	1.09121	1.05459	1.34148	1.63571	0.933827	1.08117	1.2425	2.49891	0.835603	0.725473	1	1.33071	1.1174	1.13319	4.98285	0.657924	0.748157	1.88414	2.12478
Chronic DSS	0.802458	0.770979	2.29205	1	1.95143	0.701844	0.500519	1.37086	0.730053	1	1.00652	1.66246	1	0.971809	1.09705	0.580299	0.959403	1.53015	5.66619	0.835972	1.06851	0.813227	0.706911	1.14605	2.23306	1.51982	3.12261	1.08053	1.04377	0.861197	1.10318	0.834771	1.37779	0.955094	0.695363	0.694088	3.1825	0.402142	1	1.08535	0.972445	1	1	1	2.29873	0.850239	0.81207	1.55933	1
Chronic DSS	0.684603	1.06773	1.60053	1.47358	1.33048	1	0.677706	2.22139	1.28267	2.82279	1.25543	0.591543	2.19413	0.829771	1.31498	0.768593	1.14417	1.79206	5.24061	1	1.56269	1.03138	1.38482	1.95935	2.04732	1.57467	1.99097	1	0.956229	1.63984	1	0.992072	1	1.09458	1	1	0.952004	1.69135	1.1425	1.57818	1.25197	1.65097	2.90032	1.60909	1.17281	1.30484	1.15966	1.31617	2.47889
Chronic DSS	1.17191	1.26138	1.70879	1.93025	0.898986	0.473807	0.660516	0.41049	1.39707	0.97101	1.03735	1.25027	1.32361	1.36473	1.09439	0.346801	2.02974	0.606945	3.01601	0.935151	0.571793	0.593494	1.09587	0.643009	1.48675	1.33268	2.24771	1.0537	0.629659	2.07268	1.13426	1	1.61181	1	1.79005	0.688201	3.22997	0.402142	0.93628	1.43683	1.16476	2.29719	0.14518	1.78522	1	1.14437	1.14681	0.762969	1.05139
Chronic DSS	1.13256	1.37783	1.31443	1.73038	1.50897	0.314207	0.50936	0.421277	1.7566	1.01788	1.25274	1	1.5375	0.591534	1.247	1	1.58029	1.65456	1.08647	1.14351	0.65504	0.53314	0.810654	0.868147	1.97866	1.22493	2.85443	0.88562	0.242469	1.51877	0.907997	0.970309	0.766084	2.63912	1.65838	1.4602	0.373309	1.42888	1.09035	1.02755	1.25717	2.29067	2.06969	1.63049	0.998596	0.801758	1.18242	1.74164	1.35701
Chronic DSS	0.344527	1.09378	1	2.38173	2.19726	0.854372	0.655429	1.44835	1.2677	1.76174	1.01054	0.434281	2.48106	0.765274	1.25428	1.15915	0.545535	1	0.328873	0.849964	1.1198	0.716247	0.611653	0.913493	2.19727	0.848605	0.5275	0.600604	0.753173	0.274511	0.822421	0.864142	1.5576	1.67568	1.12918	1.31376	0.373309	0.402142	0.698353	0.484824	1.05851	0.815079	3.31747	0.956551	1.409	1.23825	0.878797	1.21387	1.11517
Chronic DSS	0.763143	1.09623	2.02512	3.75915	1.34929	0.331742	1	1	0.732297	1.4316	1.25595	1.15872	1.46303	1.39812	1	0.410856	1.08653	0.810738	1	0.748063	0.444164	0.373867	0.592445	0.524646	1.94693	1	1	0.932154	1.22648	1.21686	0.791056	1.04646	2.05906	1.78967	2.25047	0.512366	1.048	0.402142	0.477779	0.681875	1.02033	1.51473	2.15893	1.19288	1.12077	1.11217	0.747354	0.797069	1.16157
[truncated: 888 more columns]
